# Supplementary material for: Microbial community structure and functional potential of tropical lithic habitats in northern Thailand
Source: Front Microbiol. 2026 May 12;17:1794540. doi: 10.3389/fmicb.2026.1794540 (PMC13201407; doi:10.3389/fmicb.2026.1794540)
Supplement: Supplementary file 2 [file Table_1.csv]

		Predicted funtions (% in each sample)
Habitat	SampleID	Methanotrophy	Methanol Oxidation	Methylotrophy	Aerobic Ammonia Oxidation	Nitrification	Sulfate Respiration	Respiration Of Sulfur Compounds	Nitrate Denitrification	Nitrite Denitrification	Denitrification	Chitinolysis	Dark Hydrogen Oxidation	Nitrogen Fixation	Nitrite Respiration	Cellulolysis	Xylanolysis	Dark Oxidation Of Sulfur Compounds	Manganese Oxidation	Fermentation	Aerobic Chemoheterotrophy	Human Pathogens Pneumonia	Human Pathogens All	Human Gut	Human Associated	Mammal Gut	Animal Parasites Or Symbionts	Aromatic Hydrocarbon Degradation	Aromatic Compound Degradation	Aliphatic Non Methane Hydrocarbon Degradation	Hydrocarbon Degradation	Nitrate Respiration	Nitrate Reduction	Nitrogen Respiration	Predatory Or Exoparasitic	Nonphotosynthetic Cyanobacteria	Photosynthetic Cyanobacteria	Anoxygenic Photoautotrophy S Oxidizing	Anoxygenic Photoautotrophy	Oxygenic Photoautotrophy	Photoautotrophy	Aerobic Anoxygenic Phototrophy	Photoheterotrophy	Phototrophy	Ureolysis	Chemoheterotrophy	Anaerobic Chemoheterotrophy
Endolithic limestone	CP10ED_1	0.05	0.05	0.05	0	0	0	0	0	0	0	0.1	0.58	5.16	0	0	0	0	5.37	0.48	34.17	0.05	0.13	0.08	0.13	0.08	0.2	0	0.06	0	0.05	0	19.7	0	0	0	40.84	0	0	40.84	40.84	0	5.22	46.07	0.05	34.83	0.66
Endolithic limestone	CP1ED_1	0.07	0.07	0.07	0	0	0	0	0	0	0	0	0.11	2.3	0	0	0	0	10.51	0.74	42.74	0.08	0.08	0	0.08	0	0.08	0	0.36	0	0.07	0	16.12	0	0	0	21.82	0	0	21.82	21.82	0	8.22	30.03	0.07	43.23	0.48
Endolithic limestone	CP2ED_1	0	0	0	0	0	0	0	0	0	0	0	0.44	3.23	0	0	0	0	1.48	0.28	61.82	0.08	0.08	0	0.08	0	0.08	0	0	0	0	0	12.87	0	0.03	0	15.12	0	0	15.12	15.12	0	3.91	19.03	0.07	62.33	0.51
Endolithic limestone	CP3ED_1	0	0	0	0	0	0	0	0	0	0	0.08	0.31	12.14	0	0.09	0	0	3.07	1.62	49.69	0.1	0.1	0	0.1	0	0.12	0	0	0	0	0	21.8	0	0	0	26.88	0	0	26.88	26.88	0	6.14	33.03	0.17	51.66	1.97
Endolithic limestone	CP4ED_1	0.02	0.02	0.02	0.03	0.03	0	0	0.06	0.06	0.06	0	0.53	2.31	0.06	0	0	0.07	1.83	1.06	41.67	0.14	0.14	0.18	0.32	0.18	0.35	0	0	0	0.02	0.15	10.41	0.15	0.02	0	17.03	0.06	0.06	17.03	17.09	0	4.59	21.63	0.18	42.95	1.28
Endolithic limestone	CP5ED_1	0	0	0	0.11	0.11	0	0	0	0	0	0	1.93	6.16	0	0	0	0	2.09	0.86	49.78	0.39	0.39	0	0.39	0	0.57	0	0.15	0	0	0	14.53	0	0	0	22	0	0	22	22	0	3.01	25.01	0.19	50.64	0.86
Endolithic limestone	CP6ED_1	0	0	0	0	0	0	0	0	0	0	0.18	0.98	1.55	0	0	0	0	5.97	0.92	63.53	0.07	0.15	0.08	0.15	0.08	0.27	0	0	0	0	0	15.57	0	0	0	2.04	0	0	2.04	2.04	0	1.55	3.59	0	64.46	0.92
Endolithic limestone	CP8ED_1	0.06	0.06	0.06	0	0	0	0	0	0	0	0.09	0.4	6.88	0	0	0	0.08	8.54	0.79	30.14	0.03	0.09	0.06	0.09	0.06	0.14	0	0.27	0	0.06	0	13.05	0	0	0	43.06	0	0	43.06	43.06	0	3.42	46.48	0.14	30.84	0.7
Endolithic limestone	CP9ED_1	0	0	0	0	0	0	0	0	0	0	0.09	0.68	3.22	0	0	0	0	1.59	0.17	60.23	0.05	0.05	0.04	0.09	0.04	0.17	0	0.07	0	0	0	10.5	0	0	0	27.77	0	0	27.77	27.77	0	1.47	29.24	0	60.49	0.26
Epilithic limestone	CP10EP_1	0	0	0	0	0	0	0	0	0	0	0	0	6.05	0	0.31	0	0	0.52	0.81	36.77	0.08	0.08	0	0.08	0	0.08	0	0.3	0	0	0	7.32	0	0.06	0	35.99	0	0	35.99	35.99	0	4.38	40.37	0.1	38.01	1.23
Epilithic limestone	CP1EP_1	0.52	0.52	0.52	0	0	0	0	0	0	0	0	0.14	8.46	0	0.06	0	0.02	2.86	0.53	30.91	0	0	0	0	0	0.03	0	0	0	0.52	0	8.06	0	0	0	29.92	0	0	29.92	29.92	0	3.83	33.76	0.55	32.02	1.12
Epilithic limestone	CP2EP_1	0.07	0.07	0.07	0.02	0.02	0	0	0	0	0	0	0.19	0.85	0	0.12	0	0	2.1	0.37	41.61	0.08	0.08	0	0.08	0	0.12	0	0.28	0	0.07	0.04	9.4	0.04	0	0	27.48	0	0	27.48	27.48	0	6.35	33.83	0.07	42.17	0.56
Epilithic limestone	CP3EP_1	0.14	0.14	0.14	0	0	0	0	0	0	0	0	0.16	17.74	0	0.29	0	0	1.03	3.76	32.34	0.21	0.21	0	0.21	0	0.21	0	0.04	0	0.14	0.07	5.4	0.07	0	0	25.98	0	0	25.98	25.98	0	2.96	28.94	0.53	36.64	4.29
Epilithic limestone	CP4EP_1	0.08	0.08	0.08	0	0	0	0	0	0	0	0	0.25	3.28	0	0.03	0	0	0.41	4.57	27.06	0.16	0.16	0	0.16	0	0.18	0	0.02	0	0.08	0.01	9.36	0.01	0	0	34.12	0	0	34.12	34.12	0	4.52	38.64	0.08	31.83	4.77
Epilithic limestone	CP5EP_1	0	0	0	0	0	0	0	0	0	0	0	0.14	12.11	0	0.01	0	0	0	1.12	30.24	0.05	0.05	0.01	0.06	0.01	0.06	0	0	0	0	0	9.58	0	0	0	35.19	0	0	35.19	35.19	0	4.43	39.63	0	31.42	1.18
Epilithic limestone	CP6EP_1	0.07	0.07	0.07	0	0	0	0	0	0	0	0	0.12	16.78	0	0.04	0	0	0.81	0.83	22.17	0.13	0.13	0.03	0.16	0.03	0.18	0	0.02	0	0.07	0.05	3.14	0.05	0	0	46.23	0	0	46.23	46.23	0	1.99	48.22	0.07	23.11	0.94
Epilithic limestone	CP7EP_1	0.06	0.06	0.06	0.03	0.03	0	0	0	0	0	0	0.48	0.69	0	0	0	0.03	1.39	1.86	41.18	0.21	0.21	0	0.21	0	0.24	0	0.04	0	0.06	0.07	11.61	0.07	0	0	25.14	0	0	25.14	25.14	0	6.19	31.34	0.06	43.1	1.92
Epilithic limestone	CP8EP_1	0.05	0.05	0.05	0	0	0	0	0	0	0	0	0.07	2.53	0	0.52	0	0	2.09	0.37	27.12	0.03	0.03	0	0.03	0	0.06	0	0.21	0	0.05	0	7.78	0	0	0	53.39	0	0	53.39	53.39	0	3.94	57.33	0.07	28.11	0.99
Epilithic limestone	CP9EP_1	0	0	0	0	0	0	0	0	0	0	0	0.3	2.57	0	0.26	0	0	2.41	1.08	30.19	0.07	0.07	0	0.07	0	0.07	0	0.51	0	0	0	14.47	0	0	0	49.46	0	0	49.46	49.46	0	3.71	53.17	0.03	31.64	1.46
Epilithic sandstone	SB2EP_1	0.57	0.57	0.57	0.04	0.04	0	0	0.04	0.04	0.04	0	1.42	0.34	0.04	0	0	0	0.55	1.93	39.67	0	0.47	0.86	0.87	0.86	0.91	0.04	1.5	0.04	0.61	0.04	11.38	0.04	0	0	2.37	0.04	0.04	2.37	2.41	0	0.76	3.12	0.61	42.17	2.51
Epilithic sandstone	SB3EP_1	0.74	0.74	0.74	0.06	0.06	0	0	0.04	0.04	0.04	0	1.82	2.7	0.04	0	0	0	1.27	0.76	61.12	0.01	0.05	0.17	0.17	0.17	0.17	0	1.3	0	0.74	0.07	8.64	0.07	0.31	0	0.66	0.04	0.04	0.66	0.7	0	8.38	9.03	0.76	63.1	1.98
Epilithic sandstone	SB4EP_1	2.29	2.29	2.29	0	0	0.04	0.04	0	0	0	0	0.06	3.83	0	0.07	0.07	0	0	1.08	72.38	0	0.34	0.59	0.59	0.59	0.59	0	1.92	0	2.29	0	8.41	0	0	0	2.09	0	0	2.09	2.09	0	5.71	7.81	2.29	75.51	3.13
Epilithic sandstone	SB5EP_1	1.02	1.02	1.02	0.03	0.03	0.05	0.05	0.05	0.05	0.05	0	0.59	1.77	0.05	0	0	0	0.44	1.76	42.13	0	0.09	0.79	0.8	0.79	0.8	0.02	1.11	0.02	1.03	0.05	1.68	0.05	0.06	0	25.14	0.05	0.05	25.14	25.19	0	0.62	25.76	1.02	45.02	2.89
Epilithic sandstone	SB6EP_1	1.24	1.24	1.24	0.07	0.07	0.02	0.02	0.16	0.16	0.16	0	0.48	3.52	0.16	0.03	0.02	0	0.29	0.23	45.61	0	0.04	0.06	0.06	0.06	0.07	0	1.11	0	1.24	0.16	2.18	0.16	0	0	25.07	0.16	0.16	25.07	25.23	0	1.37	26.44	1.27	47.08	1.47
Epilithic sandstone	SB7EP_1	0.79	0.79	0.79	0.11	0.11	0	0	0.03	0.03	0.03	0.1	0.68	1.25	0.03	0.08	0	0	1.94	0.31	52.72	0.09	0.15	0.04	0.17	0.04	0.17	0.02	2.16	0.02	0.82	0.03	2.49	0.03	0.24	0.01	10.84	0.03	0.03	10.84	10.87	0.03	1.82	12.66	0.88	54.34	1.62
Epilithic sandstone	SB8EP_1	1.54	1.54	1.54	0.07	0.07	0	0	0.03	0.03	0.03	0	0.52	2.98	0.03	0.01	0	0	2.03	0.29	62.08	0.06	0.13	0.03	0.13	0.03	0.13	0.03	1.51	0.03	1.58	0.03	0.72	0.03	0.03	0.02	4.55	0.03	0.03	4.55	4.58	0	0.62	5.17	1.64	64.01	1.92
Epilithic sandstone	SB9EP_1	2.52	2.52	2.52	0.1	0.1	0	0	0.05	0.05	0.05	0.06	1.37	1.14	0.05	0.03	0	0	4.84	0.67	46.17	0.01	0.12	0.1	0.14	0.1	0.14	0.01	2.45	0.01	2.53	0.05	5.62	0.05	0.05	0	6.03	0.05	0.05	6.03	6.08	0	4.06	10.09	2.56	49.47	3.29
