# Supplementary material for: Microbial community structure and functional potential of tropical lithic habitats in northern Thailand
Source: Front Microbiol. 2026 May 12;17:1794540. doi: 10.3389/fmicb.2026.1794540 (PMC13201407; doi:10.3389/fmicb.2026.1794540)
Supplement: Supplementary file 3 [file Table_2.csv]

		Predicted funtions (% in each sample)
Habitat	SampleID	Pathotroph	Saprotroph	Symbiotroph	Bryophyte Parasite	Dung Saprotroph	Ectomycorrhizal	Fungal Parasite	Leaf Saprotroph	Plant Parasite	Wood Saprotroph	Animal Pathogen	Endophyte	Plant Pathogen	Lichen Parasite	Litter Saprotroph	Soil Saprotroph	Plant Saprotroph	Epiphyte	Lichenized	Arbuscular Mycorrhizal	Endomycorrhizal	Ericoid Mycorrhizal	Orchid Mycorrhizal	Root Associated Biotroph	Clavicipitaceous Endophyte	Animal Endosymbiont
Endolithic limestone	CP10ED_2	18.41	19.86	10.36	0	0.62	2.13	0.46	0	0	1.04	17.51	0.66	17.96	0.28	0.2	0.39	0.01	0.13	7.24	0	0	0.06	0.35	0.35	0	0
Endolithic limestone	CP1ED_2	25.52	30.86	17.69	0	0.22	0.29	0.29	0	0	1.71	23.91	1.15	25.14	0.64	0.61	0.88	1.23	11.91	4.29	0	0	0	0.08	0.08	0	0
Endolithic limestone	CP2ED_2	7.98	7.21	19.81	0	0.3	0.58	0.33	0.03	0	0.98	5.03	0.84	7.77	0.44	0.14	0.3	0.06	0.06	18.27	0	0	0.02	0.06	0.06	0	0
Endolithic limestone	CP3ED_2	13.87	14.37	53.79	0.02	0.18	0.17	0.27	0.02	0.02	0.32	13.53	0.38	13.56	0.16	0.17	0.17	0	0.01	53.05	0	0	0.04	0.02	0.02	0	0
Endolithic limestone	CP4ED_2	26.98	26.63	64.54	0	1.16	0.44	1.67	0	0	3.38	22.18	4.09	24.32	2.36	0.56	1.07	0.74	0.71	59.15	0	0	0.22	0	0	0.06	0.06
Endolithic limestone	CP5ED_2	23.36	26.41	34.4	0	1.75	0.53	1.24	0	0	2.66	21.8	2.73	21.46	0.93	0.71	1.16	0.61	0.71	29.96	0	0	0.29	0.03	0.03	0.07	0.09
Endolithic limestone	CP6ED_2	11.09	15.37	30.84	0.05	2.06	1.14	1.64	0.05	0.05	5.57	9.21	5.67	7.43	2.14	0.89	2.66	1.64	1.29	23.21	0	0	0.14	0.01	0.01	0.05	0.09
Endolithic limestone	CP7ED_2	6.95	7.26	36.3	0.01	0.04	0.23	0.11	0.01	0.01	0.17	6.63	0.36	6.84	0.14	0.07	0.12	0	0.3	35.41	0	0	0.03	0.03	0	0	0
Endolithic limestone	CP8ED_2	11.22	11.58	56.22	0	0.06	0.23	0.17	0	0	0.16	11.01	0.23	11.05	0.03	0.12	0.07	0.04	0.13	55.62	0	0	0.05	0.08	0.03	0	0
Endolithic limestone	CP9ED_2	2.54	3.56	12.38	0.02	0.22	0.14	0.23	0.02	0.02	0.52	2.12	0.46	2.32	0.12	0.04	0.18	0.03	0.39	11.33	0	0	0.02	0.04	0.04	0.04	0
Epilithic limestone	CP10EP_2	30.01	30.25	49.22	0.06	0.09	0.14	6.43	0.08	0.02	12.93	20.27	14.88	29.01	13.46	0.03	0.71	3.93	0.15	33.78	0	0	0	0	0	0	0
Epilithic limestone	CP1EP_2	45.94	56.45	25.78	0.04	0.39	0.67	3.79	0.04	0.04	17.17	31.34	19.19	41.11	15.33	1.29	3.16	3.74	0.65	5.33	0	0	0	0.17	0.17	0	0
Epilithic limestone	CP2EP_2	49.25	45.11	29.92	0.08	0.39	0.44	7.42	0.06	0.06	18.12	33.72	24.78	45.06	17.4	0.36	2.07	1.1	0.4	2.97	0	0	0	0	0	0	0
Epilithic limestone	CP3EP_2	5.72	6.67	91.58	0.01	0.31	0.26	0.35	0.01	0.01	1.94	3.86	2.81	4.77	2.12	0.22	0.21	0.07	0.02	88.49	0	0	0	0.03	0.03	0	0
Epilithic limestone	CP4EP_2	21.8	19.14	65.83	0	0.15	0.17	0.68	0	0	8.68	7.03	15.71	19.83	13.47	0.06	0.11	0.32	0	50.19	0	0	0.01	0.08	0.08	0	0
Epilithic limestone	CP5EP_2	17.86	18.34	47.52	0.03	0.19	0.65	0.51	0.03	0.03	3.65	2.58	16.06	17.66	14.01	0.11	0.11	0.16	0.07	30.89	0	0	0.01	0.08	0.07	0	0
Epilithic limestone	CP6EP_2	9.09	9.35	55.63	0	0.06	0.15	0.4	0	0	2.43	1.3	7.66	9.01	6.39	0.04	0.08	0.31	0.06	47.81	0	0	0	0.01	0.01	0	0
Epilithic limestone	CP7EP_2	7.25	7.03	34.2	0	0.07	0.21	0.72	0	0	3.23	2.34	5.01	7.07	3.45	0.06	0.15	0.22	0.02	28.97	0	0	0	0	0	0	0
Epilithic limestone	CP8EP_2	6.84	7.37	61.79	0	0.04	0.32	0.64	0	0	3.55	3.65	5.32	6.53	4.22	0.03	0.08	0.37	0.15	55.93	0	0	0	0	0	0	0
Epilithic limestone	CP9EP_2	27.26	28.96	48.12	0.04	0.23	0.21	3.61	0.03	0.01	16.73	19.07	19.87	26.28	17.56	0.04	0.67	1.39	0.21	27.94	0	0	0	0	0	0	0
Epilithic sandstone	SB1EP_2	8.02	14.24	4.31	0.21	0.57	0	1.31	0	0	3.14	2.43	4.25	7.48	1.61	0	1.07	0.79	0.54	0.01	0	0.06	0	0	0	0	0
Epilithic sandstone	SB2EP_2	27.11	34.87	12.13	0.21	0.74	1.37	13.44	0.21	0.21	6.06	16.51	9.7	9.26	4.09	0.35	0.71	2.26	0.91	0.1	0	0	0	0	0	0	0
Epilithic sandstone	SB3EP_2	21.39	24.94	20.29	0.19	1.11	8.21	6.9	0.14	0.14	8.81	7.55	10.81	14.61	3.07	0.47	2.63	0.94	1.53	0.16	0	0.03	0	0.01	0.01	0	0
Epilithic sandstone	SB4EP_2	23.86	33.86	16.27	0.23	1.15	0.46	6.61	0.24	0.18	4.77	8.11	6.73	20.95	2.12	0	1.1	4.62	0.23	7.73	0	0.03	0	0.05	0.02	0	0
Epilithic sandstone	SB5EP_2	10.72	66.38	23.17	0.16	0.48	0.37	0.89	0.05	0.05	60.88	0.78	2.53	9.93	0.82	0.09	0.47	0.28	5.33	14.87	0	0.06	0	0	0	0	0
Epilithic sandstone	SB6EP_2	18.66	26.13	10	0.11	1.24	0.92	10.41	0.14	0.09	6.62	11.74	4.75	8.38	1.06	0.16	0.72	0.79	2.21	2.31	0	0.03	0	0.68	0.67	0	0
Epilithic sandstone	SB7EP_2	11.34	17.13	17.89	0.14	0.82	0.51	2.24	0.12	0.12	6.85	4.41	6.43	8.73	2.24	0.42	2.05	1.27	0.91	9.41	0	0.73	0.01	0.19	0.18	0	0
Epilithic sandstone	SB8EP_2	16.87	25.19	9.72	0.37	1.79	0.91	6.27	0.32	0.32	6.73	7.36	6.74	11.8	2.94	0.98	2.83	1.75	1.23	0.44	0.01	0.05	0	0.03	0.03	0	0
Epilithic sandstone	SB9EP_2	26.62	42.17	18.46	0.69	4.78	0.59	4.12	0	0	15.62	8.51	9.82	23.08	5.39	1.77	3.68	0.63	6.08	1.8	0	0.12	0	0	0	0	0.15
