# Supplementary material for: Microbial community structure and functional potential of tropical lithic habitats in northern Thailand
Source: Front Microbiol. 2026 May 12;17:1794540. doi: 10.3389/fmicb.2026.1794540 (PMC13201407; doi:10.3389/fmicb.2026.1794540)
Supplement: Supplementary file 4 [file Table_3.csv]

taxon	trophicMode	guild	confidenceRanking	growthForm	trait	notes	citationSource
Rhinocladiella	Saprotroph	Undefined Saprotroph-Wood Saprotroph	Probable	Facultative Yeast	Soft Rot	NULL	Nilsson T. 1973. Studies on wood degradation and cellulolytic activity of microfungi. No. 104; Seehann G, et al. 1975. List of Fungi in Soft-Rot Tissue Tests. Institute fur Holzbiologie und Holzschutz, Bundesforschungsanstalt fur Forst - und Holzwirtshaft, Hamburg - Lohbrugge, Germany; Costa IPMW, et al. 2012. Mycotaxon 119:26; Tedersoo L, et al. 2014. Science 346:1256688
Verrucaria	Symbiotroph	Lichenized	Highly Probable	Thallus	NULL	NULL	Esslinger TL. 2014. North Dakota State University (http://www.ndsu.edu/pubweb/~esslinge/chcklst/chcklst7.htm)
Aspergillus	Pathotroph-Saprotroph-Symbiotroph	Animal Pathogen-Endophyte-Plant Saprotroph-Soil Saprotroph-Undefined Saprotroph-Wood Saprotroph	Probable	Microfungus	NULL	NULL	Seehann G, et al. 1975. List of Fungi in Soft-Rot Tissue Tests. Institute fur Holzbiologie und Holzschutz, Bundesforschungsanstalt fur Forst - und Holzwirtshaft, Hamburg - Lohbrugge, Germany; Tedersoo L, et al. 2014. Science 346:1256688; Irinyi L, et al. 2015. Medical Mycology 53:313-337; Massimo NC, et al. 2015. Microbial Ecology 70:61-76; http://www.apsnet.org/publications/commonnames/Pages/def…
Fusarium	Pathotroph-Saprotroph-Symbiotroph	Animal Pathogen-Endophyte-Lichen Parasite-Plant Pathogen-Soil Saprotroph-Wood Saprotroph	Possible	Microfungus	NULL	Likely opportunistic human pathogen (Irinyi et al. 2015)	Duncan CG, Eslyn WE. 1966. Mycologia 58:642-664; Seehann G, et al. 1975. List of Fungi in Soft-Rot Tissue Tests. Institute fur Holzbiologie und Holzschutz, Bundesforschungsanstalt fur Forst - und Holzwirtshaft, Hamburg - Lohbrugge, Germany; Costa IPMW, et al. 2012. Mycotaxon 119:26; Tedersoo L, et al. 2014. Science 346:1256688; Irinyi L, et al. 2015. Medical Mycology 53:313-337; Schroers et al. 2…
Verrucariaceae	Symbiotroph	Lichenized	Highly Probable	Thallus	NULL	Lichenized with green algae, on rocks, soil, etc., more rarely on wood and bark (Cannon & Kirk 2007)	Cannon PF, Kirk PM. 2007. Fungal Families of the World. CAB International, Cambridge
Talaromyces	Saprotroph	Undefined Saprotroph	Probable	NULL	NULL	NULL	Tedersoo L, et al. 2014. Science 346:1256688
Albifimbria	Pathotroph-Saprotroph	Fungal Parasite-Soil Saprotroph-Undefined Saprotroph-Wood Saprotroph	Probable	Microfungus	NULL	Saprotroph isolated from soil, one specimen revised from one species collected on from basidioma of a resupinate polypore on a dead branch (Lombard L, et al. 2016)	Lombard L, et al. 2016. Persoonia 36:156-246
Didymosphaeriaceae	Pathotroph-Saprotroph-Symbiotroph	Endophyte-Lichen Parasite-Plant Pathogen-Undefined Saprotroph	Probable	Microfungus	NULL	Saprobes in both woody and herbaceous material, also parasitic on other fungi (Cannon & Kirk 2007)	Cannon PF, Kirk PM. 2007. Fungal Families of the World. CAB International, Cambridge; Massimo NC, et al. 2015. Microbial Ecology 70:61-76
Endocarpon	Symbiotroph	Lichenized	Highly Probable	Thallus	NULL	NULL	Esslinger TL. 2014. North Dakota State University (http://www.ndsu.edu/pubweb/~esslinge/chcklst/chcklst7.htm)
Cladosporium	Pathotroph-Saprotroph-Symbiotroph	Animal Pathogen-Endophyte-Lichen Parasite-Plant Pathogen-Wood Saprotroph	Possible	Microfungus	NULL	NULL	Seehann G, et al. 1975. List of Fungi in Soft-Rot Tissue Tests. Institute fur Holzbiologie und Holzschutz, Bundesforschungsanstalt fur Forst - und Holzwirtshaft, Hamburg - Lohbrugge, Germany; Lawrey JD, Diederich P. 2016. URL: http://www.lichenicolous.net [24 May 2017]; http://www.apsnet.org/publications/commonnames/Pages/default.aspx
Tomentella	Symbiotroph	Ectomycorrhizal	Highly Probable	Corticioid	NULL	NULL	Rinaldi AC, et al. 2008. Fungal Diversity 33:1-45; Tedersoo L, et al. 2010. Mycorrhiza 20:217-263; http://mycorrhizas.info/ecmf.html
Xylaria	Saprotroph-Symbiotroph	Endophyte-Undefined Saprotroph-Wood Saprotroph	Probable	Xylarioid	Soft Rot	NULL	Duncan CG, Eslyn WE. 1966. Mycologia 58:642-645; Costa IPMW, et al. 2012. Mycotaxon 119:26; http://www.apsnet.org/publications/commonnames/Pages/default.aspx
Phoma	Pathotroph-Saprotroph-Symbiotroph	Endophyte-Dung Saprotroph-Lichen Parasite-Litter Saprotroph-Plant Pathogen-Soil Saprotroph-Wood Saprotroph	Possible	Microfungus	Soft Rot	NULL	Richardson MJ. 1972. Transactions of the British Mycological Society 58:37-48; Seehann G, et al. 1975. List of Fungi in Soft-Rot Tissue Tests. Institute fur Holzbiologie und Holzschutz, Bundesforschungsanstalt fur Forst - und Holzwirtshaft, Hamburg - Lohbrugge, Germany; de Gruyter J, et al. 2010. Mycologia. 102:1066-1081; Costa IPMW, et al. 2012. Mycotaxon 119:26; Tedersoo L, et al. 2014. Science…
Coniosporium	Pathotroph-Saprotroph	Animal Pathogen-Plant Pathogen-Undefined Saprotroph	Possible	Microfungus	NULL	The genus comprises environmental fungi forming black spots or patches on plant leaves, bamboo surface, rotten wood, and recently particularly on rock surfaces-Species are repeatedly isolated from human skin and nails and eventually causing mild cutaneous infections (Li et al. 2008)	Li DM, et al. 2008. Studies in Mycology 61:131-136
Purpureocillium	Pathotroph	Fungal Parasite	Probable	NULL	NULL	NULL	Tedersoo L, et al. 2014. Science 346:1256688
Penicillium	Saprotroph	Dung Saprotroph-Undefined Saprotroph-Wood Saprotroph	Highly Probable	NULL	Mold, Soft Rot	NULL	Duncan CG, Eslyn WE. 1966. Mycologia 58:642-664; Seehann G, et al. 1975. List of Fungi in Soft-Rot Tissue Tests. Institute fur Holzbiologie und Holzschutz, Bundesforschungsanstalt fur Forst - und Holzwirtshaft, Hamburg - Lohbrugge, Germany; Costa IPMW, et al. 2012. Mycotaxon 119:26; Bills GF, et al. 2013. Current Opinion in microbiology, 16:549-565; Tedersoo L, et al. 2014. Science 346:1256688; h…
Valsaceae	Pathotroph-Saprotroph-Symbiotroph	Endophyte-Plant Pathogen-Undefined Saprotroph	Probable	Microfungus	NULL	Saprobes, endophytes and weak to virulent parasites of woody plants (Cannon & Kirk 2007)	Cannon PF, Kirk PM. 2007. Fungal Families of the World. CAB International, Cambridge
Myriospora	Symbiotroph	Lichenized	Highly Probable	Thallus	NULL	NULL	Esslinger TL. 2014. North Dakota State University (http://www.ndsu.edu/pubweb/~esslinge/chcklst/chcklst7.htm)
Bacidina	Symbiotroph	Lichenized	Highly Probable	Thallus	NULL	NULL	Esslinger TL. 2014. North Dakota State University (http://www.ndsu.edu/pubweb/~esslinge/chcklst/chcklst7.htm)
Saccharomyces	Saprotroph	Undefined Saprotroph	Probable	Yeast	NULL	NULL	James TY, et al. 2006. Nature 443:818-822
Lophiostomataceae	Pathotroph-Saprotroph	Plant Pathogen-Undefined Saprotroph	Probable	Microfungus	NULL	Saprobic or necrotrophic on herbaceous and woody stems (Cannon & Kirk 2007)	Cannon PF, Kirk PM. 2007. Fungal Families of the World. CAB International, Cambridge
Trichoderma	Pathotroph-Saprotroph-Symbiotroph	Endophyte-Epiphyt-Fungal Parasite-Plant Pathogen-Wood Saprotroph	Possible	Microfungus	NULL	Cause of soft-rot (Seehann et al. 1975)	Seehann G, et al. 1975. List of Fungi in Soft-Rot Tissue Tests. Institute fur Holzbiologie und Holzschutz, Bundesforschungsanstalt fur Forst - und Holzwirtshaft, Hamburg - Lohbrugge, Germany; Andrews JH, et al. 1983. Phytopathology 73:228-234; Hanada RE, et al. 2010. Fungal Biology 114:901-910; Costa IPMW, et al. 2012. Mycotaxon 119:26; Tedersoo L, et al. 2014. Science 346:1256688; http://www.aps…
Leucoagaricus	Saprotroph	Undefined Saprotroph	Probable	Agaricoid	NULL	NULL	Tedersoo L, et al. 2014. Science 346:1256688
Nectriaceae	Pathotroph-Saprotroph-Symbiotroph	Animal Pathogen-Endophyte-Fungal Parasite-Lichen Parasite-Plant Pathogen-Wood Saprotroph	Possible	Microfungus	NULL	Fusarium species are amongst the economically significant plant pathogens (Cannon & Kirk 2007)	Cannon PF, Kirk PM. 2007. Fungal Families of the World. CAB International, Cambridge; Hirooka Y, et al. 2012. Studies in Mycology 71:1-210; Tedersoo L, et al. 2014. Science 346:1256688; http://www.apsnet.org/publications/commonnames/Pages/default.aspx; http://www.cdc.gov
Chaetomiaceae	Pathotroph-Saprotroph-Symbiotroph	Animal Pathogen-Dung Saprotroph-Endophyte-Epiphyte-Plant Saprotroph-Wood Saprotroph	Possible	Microfungus	Soft Rot	Saprobic, acting as key decay organisms of plant materials and plant-derived commodities (Cannon & Kirk 2007); Epiphyte detection method-culture (Massimo et al. 2015); Endophyte detection method-culture (Busby et al. 2016, David et al. 2016); Likely opportunistic human pathogen (Irinyi et al. 2015)	Seehann G, et al. 1975. List of Fungi in Soft-Rot Tissue Tests. Institute fur Holzbiologie und Holzschutz, Bundesforschungsanstalt fur Forst - und Holzwirtshaft, Hamburg - Lohbrugge, Germany; Cannon PF, Kirk PM. 2007. Fungal Families of the World. CAB International, Cambridge; Bills GF, et al. 2013. Current Opinion in microbiology, 16:549-565; Tedersoo L, et al. 2014. Science 346:1256688; Irinyi …
Acrostalagmus	Saprotroph-Symbiotroph	Endophyte-Undefined Saprotroph	Probable	Microfungus	NULL	Host - Malvaceae	Costa IPMW, et al. 2012. Mycotaxon 119:26; Tedersoo L, et al. 2014. Science 346:1256688
Didymellaceae	Pathotroph-Saprotroph	Animal Pathogen-Plant Pathogen-Undefined Saprotroph	Possible	Microfungus	NULL	NULL	Tedersoo L, et al. 2014. Science 346:1256688 (doi:10.1126/science.1256688)
Pannariaceae	Symbiotroph	Lichenized	Highly Probable	Thallus	NULL	Lichenized with cyanobacteria, on tree bark, rocks, etc., often among mosses (Cannon & Kirk 2007)	Cannon PF, Kirk PM. 2007. Fungal Families of the World. CAB International, Cambridge
Coniella	Pathotroph	Plant Pathogen	Probable	NULL	NULL	NULL	http://www.apsnet.org/publications/commonnames/Pages/default.aspx
Clavicipitaceae	Pathotroph-Symbiotroph	Endophyte-Epiphyte-Fungal Parasite-Insect Parasite	Possible	NULL	NULL	Parasitic, endophytic or epiphytic on Insecta, other fungi or Gamineae (Cannon & Kirk 2007)	Cannon PF, Kirk PM. 2007. Fungal Families of the World. CAB International, Cambridge
Herpotrichiellaceae	Pathotroph-Saprotroph	Animal Pathogen-Fungal Parasite-Undefined Saprotroph	Probable	Facultative Yeast-Microfungus	NULL	Mostly saprobic on plants or other fungi, isolated from soil etc., and from medical sources (Cannon & Kirk 2007)	Cannon PF, Kirk PM. 2007. Fungal Families of the World. CAB International, Cambridge
Gliocephalotrichum	Saprotroph	Undefined Saprotroph	Probable	NULL	NULL	NULL	Tedersoo L, et al. 2014. Science 346:1256688
Chaetomella	Saprotroph	Undefined Saprotroph	Probable	NULL	NULL	NULL	Tedersoo L, et al. 2014. Science 346:1256688
Arxiella	Pathotroph-Saprotroph	Plant Pathogen-Undefined Saprotroph	Probable	Microfungus	NULL	From leaf litter, leaf spots, and soil (Calduch et al. 2002)	Calduch M, et al. 2002. Mycologia 94:355-361
Chaetothyriaceae	Pathotroph-Symbiotroph	Epiphyte-Plant Pathogen	Possible	Microfungus	NULL	Epiphytic or biotrophic on living leaves, very little is known (Cannon & Kirk 2007)	Cannon PF, Kirk PM. 2007. Fungal Families of the World. CAB International, Cambridge
Clonostachys	Pathotroph	Plant Pathogen	Probable	NULL	NULL	NULL	Tedersoo L, et al. 2014. Science 346:1256688
Mortierellaceae	Saprotroph-Symbiotroph	Endophyte-Litter Saprotroph-Soil Saprotroph-Undefined Saprotroph	Possible	Microfungus	NULL	Saprobic in soil and thus frequenctly isolated from soil and material contaminated with soil such as hay or rotten silage and spoil tips (Cannon & Kirk 2007)	Cannon PF, Kirk PM. 2007. Fungal Families of the World. CAB International, Cambridge; Purahong W, et al. 2016. Molecular Ecology 25:4059-4074
Chloridium	Pathotroph-Saprotroph-Symbiotroph	Ectomycorrhizal-Endophyte-Plant Pathogen-Wood Saprotroph	Possible	NULL	NULL	NULL	Duncan CG, Eslyn WE. 1966. Mycologia 58:642-645; Jumpponen A, Trappe J. 1998. New Phytologist 140:295-310; Rinaldi AC, et al. 2008. Fungal Diversity 33:1-45; Tedersoo L, et al. 2014. Science 346:1256688
Lasiodiplodia	Pathotroph	Plant Pathogen	Probable	NULL	NULL	NULL	Tedersoo L, et al. 2014. Science 346:1256688
Trichomeriaceae	Symbiotroph	Epiphyte	Probable	Microfungus	NULL	Foliar epiphytes with the appearance of sooty moulds, mostly occurring on the surface of living leaves and apparently gaining their nutrients from insect exudates (Chomnunti et al. 2012)	Chomnunti P, et al. 2012. Fungal Diversity 56:63-76
Pyrenochaetopsis	Pathotroph-Saprotroph-Symbiotroph	Endophyte-Lichen Parasite-Undefined Saprotroph	Possible	Microfungus	NULL	NULL	Tedersoo L, et al. 2014. Science 346:1256688; Massimo NC, et al. 2015. Microbial Ecology 70:61-76; Lawrey JD, Diederich P. 2016. URL: http://www.lichenicolous.net [24 May 2017]
Phaeosphaeriaceae	Pathotroph-Saprotroph	Fungal Parasite-Plant Pathogen-Plant Saprotroph	Probable	Microfungus	NULL	Necrotrophic or saprobic on a wide range of plants, especially monocotyledons; a few species parasitic on other fungi (Cannon & Kirk 2007)	Cannon PF, Kirk PM. 2007. Fungal Families of the World. CAB International, Cambridge
Hypocreales	Saprotroph	Undefined Saprotroph	Possible	Microfungus	NULL	NULL	Sterkenburg E, et al. 2015. New Phytologist 207:1145-1158
Peziza	Saprotroph-Symbiotroph	Dung Saprotroph-Ectomycorrhizal-Litter Saprotroph-Undefined Saprotroph	Possible	Pezizoid	NULL	Saprobic or ectomycorrhizal, on or in soil, leafmould etc., some species associated with dung or fire sites (Cannon & Kirk 2007)	Cannon PF, Kirk PM. 2007. Fungal Families of the World. CAB International, Cambridge; Rinaldi AC, et al. 2008. Fungal Diversity 33:1-45; Tedersoo L, et al. 2010. Mycorrhiza 20:217-263 (pro parte)
Phaeosphaeria	Saprotroph	Undefined Saprotroph	Probable	NULL	NULL	NULL	Tedersoo L, et al. 2014. Science 346:1256688
Eurotiales	Saprotroph	Undefined Saprotroph	Possible	Microfungus	NULL	NULL	Sterkenburg E, et al. 2015. New Phytologist 207:1145-1158
Rhizopus	Pathotroph-Saprotroph	Plant Pathogen-Undefined Saprotroph	Probable	NULL	NULL	NULL	Tedersoo L, et al. 2014. Science 346:1256688
Aaosphaeria	Saprotroph	Undefined Saprotroph	Probable	Microfungus	NULL	NULL	Tedersoo L, et al. 2014. Science 346:1256688
Periconia	Pathotroph-Saprotroph-Symbiotroph	Endophyte-Plant Pathogen-Wood Saprotroph	Possible	Microfungus	Soft Rot	Dark Septate Endophyte, known from plant roots (Mandyam et al. 2010); Endophyte Host - Asteraceae, Musaceae (Costa et al. 2012)	Duncan CG, Eslyn WE. 1966. Mycologia 58:642-645; Costa IPMW, et al. 2012. Mycotaxon 119:26; Mandyam K, et al. 2012. Mycorrhiza 22:109-119; Knapp DG, et al. 2012. PLOS ONE 7:e32570; http://www.apsnet.org/publications/commonnames/Pages/default.aspx
Cryptotrichosporon	Pathotroph	Plant Pathogen	Possible	Yeast	NULL	NULL	Okoli I, et al.????2007. FEMS Yeast Research 7:339-350 (https://doi.org/10.1111/j.1567-1364.2006.00164.x)
Sebacina	Symbiotroph	Ectomycorrhizal-Orchid Mycorrhizal-Root Associated Biotroph	Possible	NULL	NULL	NULL	Rinaldi AC, et al. 2008. Fungal Diversity 33:1-45; Tedersoo L, et al. 2010. Mycorrhiza 20:217-263 (pro parte); http://mycorrhizas.info/ecmf.html; Weiss et al. doi: 10.1111/nph.13977 (many guilds)
Cucurbitariaceae	Pathotroph-Saprotroph	Plant Pathogen-Wood Saprotroph	Probable	Microfungus	NULL	Necrotrophic or saprobic on woody plants (Cannon & Kirk 2007)	Cannon PF, Kirk PM. 2007. Fungal Families of the World. CAB International, Cambridge; Tedersoo L, et al. 2014. Science 346:1256688 (doi:10.1126/science.1256688)
Mortierella	Saprotroph-Symbiotroph	Endophyte-Litter Saprotroph-Soil Saprotroph-Undefined Saprotroph	Probable	Microfungus	NULL	Saprobic in soil and thus frequenctly isolated from soil and material contaminated with soil such as hay or rotten silage and spoil tips (Cannon & Kirk 2007)	Cannon PF, Kirk PM. 2007. Fungal Families of the World. CAB International, Cambridge; Tedersoo L, et al. 2014. Science 346:1256688; Purahong W, et al. 2016. Molecular Ecology 25:4059-407
Teratosphaeriaceae	Pathotroph-Saprotroph	Animal Pathogen-Plant Pathogen-Undefined Saprotroph	Probable	NULL	NULL	Includes numerous saprobic, extremophilic, human opportunistic, and plant pathogenic fungi (Quaedvlieg et al. 2014)	Quaedvlieg W, et al. 2014. Persoonia 33:1-40
Russula	Symbiotroph	Ectomycorrhizal	Highly Probable	Agaricoid	NULL	NULL	Rinaldi AC, et al. 2008. Fungal Diversity 33:1-45; Tedersoo L, et al. 2010. Mycorrhiza 20:217-263; http://mycorrhizas.info/ecmf.html
Aureobasidium	Pathotroph-Saprotroph-Symbiotroph	Animal Pathogen-Endophyte-Epiphyte-Plant Pathogen-Undefined Saprotroph	Possible	Facultative Yeast	NULL	NULL	Costa IPMW, et al. 2012. Mycotaxon 119:26; Tedersoo L, et al. 2014. Science 346:1256688; Wachowska U, Glowacka K. 2014. Biocontrol 59:pp 635-645; Irinyia L, Lacknerb M, de Hoog GS, Meyer W. 2016. Fungal Biology 120:125-136; http://www.apsnet.org/publications/commonnames/Pages/default.aspx
Knufia	Pathotroph-Saprotroph	Animal Pathogen-Plant Pathogen-Soil Saprotroph-Undefined Saprotroph	Possible	Microfungus	NULL	Species isolated from tumour-like stem and branch deformities of Populus tremuloides, bark of Populus, rocks, and clinical samples, with one species causes opportunistic skin infections in humans (Crous et al. 2013)	Li DM, et al. 2008. Studies in Mycology 61:131-136; Crous PW, et al. 2013. Persoonia 31:188-296; Irinyi L, et al. 2015. Medical Mycology 53:313-337
Inocybe	Symbiotroph	Ectomycorrhizal	Highly Probable	Agaricoid	NULL	Sensu stricto (Matheny 2009).	Rinaldi AC, et al. 2008. Fungal Diversity 33:1-45; Matheny PB. 2009. McIlvainea 18:11-21; Tedersoo L, et al. 2010. Mycorrhiza 20:217-263; http://mycorrhizas.info/ecmf.html
Montagnula	Saprotroph	Undefined Saprotroph	Probable	NULL	NULL	NULL	Tedersoo L, et al. 2014. Science 346:1256688
Melanophyllum	Saprotroph	Undefined Saprotroph	Probable	NULL	NULL	NULL	Tedersoo L, et al. 2014. Science 346:1256688
Spegazzinia	Saprotroph	Undefined Saprotroph	Probable	NULL	NULL	NULL	Tedersoo L, et al. 2014. Science 346:1256688 (doi:10.1126/science.1256688)
Nigrospora	Saprotroph	Undefined Saprotroph	Probable	NULL	NULL	NULL	Tedersoo L, et al. 2014. Science 346:1256688
Nectriopsis	Pathotroph	Fungal Parasite-Protistan Parasite	Probable	Microfungus	NULL	NULL	Samuels GJ. 2007, self-published; List compiled by John Plischke III (http://home.comcast.net/~grifola/fungionfungi.pdf)
Agaricaceae	Saprotroph	Undefined Saprotroph	Probable	Agaricoid-Gasteroid-Secotioid	NULL	Primarily saprobes in grassland and woodland situations (Cannon & Kirk 2007)	Cannon PF, Kirk PM. 2007. Fungal Families of the World. CAB International, Cambridge
Cyphellophoraceae	Pathotroph-Saprotroph	Animal Pathogen-Undefined Saprotroph	Probable	Facultative Yeast-Microfungus	NULL	Consult the current literature for updated names on this group that included the Black Yeasts; Some species are likely opportunistic human pathogen (Irinyi et al. 2015)	Tedersoo L, et al. 2014. Science 346:1256688 (doi:10.1126/science.1256688); Irinyi L, et al. 2015. Medical Mycology 53:313-337
Botryosphaeria	Pathotroph-Symbiotroph	Endophyte-Plant Pathogen	Probable	Microfungus	NULL	NULL	Tedersoo L, et al. 2014. Science 346:1256688; Christian N, et al. 2016. Microbial Ecology 72:621-632; http://www.apsnet.org/publications/commonnames/Pages/default.aspx
Cyphellophora	Pathotroph-Saprotroph	Animal Pathogen-Undefined Saprotroph	Probable	Facultative Yeast-Microfungus	NULL	Consult the current literature for updated names on this group that included the Black Yeasts; Some species are likely opportunistic human pathogen (Irinyi et al. 2015)	Tedersoo L, et al. 2014. Science 346:1256688 (doi:10.1126/science.1256688); Irinyi L, et al. 2015. Medical Mycology 53:313-337
Trichocomaceae	Pathotroph-Saprotroph-Symbiotroph	Animal Pathogen-Endophyte-Plant Saprotroph-Soil Saprotroph-Undefined Saprotroph-Wood Saprotroph	Possible	Microfungus	NULL	Famous for the production of penicillins and related antibiotics, used in production of blue and Camembert-type cheeses, but almost equally prominent as biodeteriogens of food commodities (Cannon & Kirk 2007)	Seehann G, et al. 1975. List of Fungi in Soft-Rot Tissue Tests. Institute fur Holzbiologie und Holzschutz, Bundesforschungsanstalt fur Forst - und Holzwirtshaft, Hamburg - Lohbrugge, Germany; Cannon PF, Kirk PM. 2007. Fungal Families of the World. CAB International, Cambridge; Tedersoo L, et al. 2014. Science 346:1256688; Irinyi L, et al. 2015. Medical Mycology 53:313-337; Massimo NC, et al. 2015…
Pyrenochaeta	Saprotroph	Undefined Saprotroph-Wood Saprotroph	Highly Probable	NULL	Soft Rot	NULL	Seehann G, et al. 1975. List of Fungi in Soft-Rot Tissue Tests. Institute fur Holzbiologie und Holzschutz, Bundesforschungsanstalt fur Forst - und Holzwirtshaft, Hamburg - Lohbrugge, Germany; Costa IPMW, et al. 2012. Mycotaxon 119:26; Tedersoo L, et al. 2014. Science 346:1256688
Veronaeopsis	Saprotroph-Symbiotroph	Epiphyte-Undefined Saprotroph	Probable	NULL	NULL	NULL	Khastini R, et al. 2012. Journal of Microbiology 50:618-624; Tedersoo L, et al. 2014. Science 346:1256688
Scolecobasidium	Saprotroph	Undefined Saprotroph	Probable	NULL	NULL	NULL	Tedersoo L, et al. 2014. Science 346:1256688
Castanediella	Pathotroph	Plant Pathogen	Probable	Micofungus	NULL	NULL	Crous PW, et al. 2015. Persooniaa?34:167-266 (http://doi.org/10.3767/003158515X688433)
Phallus	Saprotroph	Litter Saprotroph-Soil Saprotroph-Wood Saprotroph	Probable	Phalloid	White Rot	Common name - stinkhorn; Saprobic, on soil or decaying wood, with spores dispersed by insects that are attracted to the fruit bodies by their distictive foetid smell (Cannon & Kirk 2007)	Dix NJ, Cairney JWG. 1985. Transactions of the British Mycological Society 85:514-520; Grgurinovic CA, Simpson JA. 2001. Fungal Diversity 8:97-127; Cannon PF, Kirk PM. 2007. Fungal Families of the World. CAB International, Cambridge; Tedersoo L, et al. 2014. Science 346:1256688
Polyporus	Saprotroph	Wood Saprotroph	Highly Probable	Polyporoid	White Rot	NULL	Gilbertson RL, Ryvarden L. 1987-1987. North American Polypores. Fungiflora, Oslo
Lectera	Pathotroph	Plant Pathogen	Probable	NULL	NULL	NULL	Tedersoo L, et al. 2014. Science 346:1256688
Neurospora	Saprotroph	Undefined Saprotroph	Probable	NULL	NULL	NULL	Tedersoo L, et al. 2014. Science 346:1256688
Nodulisporium	Saprotroph	Undefined Saprotroph	Probable	NULL	NULL	NULL	Tedersoo L, et al. 2014. Science 346:1256688
Cladophialophora	Saprotroph	Undefined Saprotroph	Probable	Facultative Yeast	NULL	NULL	James TY, et al. 2006. Nature 443:818-822
Nectria	Pathotroph-Saprotroph-Symbiotroph	Animal Pathogen-Endophyte-Fungal Parasite-Lichen Parasite-Plant Pathogen-Wood Saprotroph	Possible	Microfungus	NULL	NULL	Hirooka Y, et al. 2012. Studies in Mycology 71:1-210; Tedersoo L, et al. 2014. Science 346:1256688
Nemania	Saprotroph	Undefined Saprotroph	Probable	NULL	NULL	NULL	Tedersoo L, et al. 2014. Science 346:1256688
Trichomerium	Symbiotroph	Endophyte	Probable	NULL	NULL	NULL	Tedersoo L, et al. 2014. Science 346:1256688
Agaricus	Saprotroph	Undefined Saprotroph	Probable	Agaricoid-Gasteroid-Secotioid	NULL	NULL	Tedersoo L, et al. 2014. Science 346:1256688 (doi:10.1126/science.1256688)
Pestalotiopsis	Pathotroph	Plant Pathogen	Probable	NULL	NULL	NULL	Tedersoo L, et al. 2014. Science 346:1256688
Bionectriaceae	Pathotroph-Saprotroph	Algal Parasite-Bryophyte Parasite-Fungal Parasite-Undefined Saprotroph	Probable	Microfungus	NULL	Associated with plant material, especially on wood and herbaceous debris, or with algae, bryophyte or other fungi, rarely pathogenic (Cannon & Kirk 2007)	Cannon PF, Kirk PM. 2007. Fungal Families of the World. CAB International, Cambridge
Monographella	Pathotroph	Plant Pathogen	Probable	NULL	NULL	NULL	Tedersoo L, et al. 2014. Science 346:1256688
Lecanorales	Pathotroph-Symbiotroph	Lichen Parasite-Lichenized	Probable	Microfungus-Thallus	NULL	Lichenized with green algae, occasionally lichenicolous, on rocks, mosses and wood (Cannon & Kirk 2007); ...an order of mostly lichen-forming fungi (Kirk et al. 2008)	Cannon PF, Kirk PM. 2007. Fungal Families of the World. CAB International, Cambridge; Kirk PM et al. 2008. Dictionary of the Fungi. Tenth Edition. CAB International, Wallingford; Esslinger TL. 2014. North Dakota State University (http://www.ndsu.edu/pubweb/~esslinge/chcklst/chcklst7.htm)
Tremateia	Pathotroph	Plant Pathogen	Probable	NULL	NULL	NULL	Tedersoo L, et al. 2014. Science 346:1256688
Atractiella	Saprotroph	Undefined Saprotroph	Probable	NULL	NULL	NULL	Tedersoo L, et al. 2014. Science 346:1256688
Lophodermium	Pathotroph	Plant Pathogen	Probable	NULL	NULL	NULL	Tedersoo L, et al. 2014. Science 346:1256688
Myrothecium	Saprotroph	Undefined Saprotroph	Probable	NULL	NULL	NULL	Tedersoo L, et al. 2014. Science 346:1256688
Stachybotrys	Saprotroph	Wood Saprotroph	Highly Probable	NULL	Soft Rot	NULL	Seehann G, et al. 1975. List of Fungi in Soft-Rot Tissue Tests. Institute fur Holzbiologie und Holzschutz, Bundesforschungsanstalt fur Forst - und Holzwirtshaft, Hamburg - Lohbrugge, Germany; Costa IPMW, et al. 2012. Mycotaxon 119:26; Tedersoo L, et al. 2014. Science 346:1256688; http://www.apsnet.org/publications/commonnames/Pages/default.aspx
Ceratobasidium	Pathotroph-Saprotroph-Symbiotroph	Endomycorrhizal-Plant Pathogen-Undefined Saprotroph	Possible	Corticioid-Microfungus	NULL	Best known as plant pathogens, but also saprobic. Species are endomycorrhizal with a wide range of plant roots - especially of Orchidaceae but also even bryophytes (Cannon & Kirk 2007)	Cannon PF, Kirk PM. 2007. Fungal Families of the World. CAB International, Cambridge; Tedersoo L, et al. 2014. Science 346:1256688
Geastrum	Saprotroph	Undefined Saprotroph	Probable	Gasteroid	NULL	Common name - earthstar; Terrestrial, rarely on wood or coprophilous. Most species are presumed saprobes, but at least some may be ectomycorrhizal (Cannon & Kirk 2007)	Grgurinovic CA, Simpson JA. 2001. Fungal Diversity 8:97-127; Cannon PF, Kirk PM. 2007. Fungal Families of the World. CAB International, Cambridge; Tedersoo L, et al. 2014. Science 346:1256688 (doi:10.1126/science.1256688)
Stilbocrea	Saprotroph	Undefined Saprotroph	Probable	NULL	NULL	NULL	Tedersoo L, et al. 2014. Science 346:1256688
Paraconiothyrium	Saprotroph	Undefined Saprotroph	Probable	NULL	NULL	NULL	Tedersoo L, et al. 2014. Science 346:1256688
Apiospora	Pathotroph-Saprotroph	Plant Pathogen	Probable	NULL	NULL	NULL	Tedersoo L, et al. 2014. Science 346:1256688
Termitomyces	Saprotroph	Undefined Saprotroph	Probable	Agaricoid	NULL	NULL	Tedersoo L, et al. 2014. Science 346:1256688
Pseudoplagiostoma	Pathotroph	Plant Pathogen	Probable	NULL	NULL	NULL	Tedersoo L, et al. 2014. Science 346:1256688
Gibberella	Pathotroph	Plant Pathogen	Probable	NULL	NULL	NULL	Tedersoo L, et al. 2014. Science 346:1256688
Torula	Pathotroph-Saprotroph	Endophyte-Plant Pathogen-Wood Saprotroph	Probable	NULL	Soft Rot	Endophyte Host - Caryophyllacae (Costa et al. 2012)	Duncan CG, Eslyn WE. 1966. Mycologia 58:642-645; Costa IPMW, et al. 2012. Mycotaxon 119:26
Tremellales	Pathotroph-Saprotroph-Symbiotroph	Fungal Parasite-Undefined Saprotroph	Possible	Tremelloid-Yeast	NULL	The order contains both teleomorphic and anamorphic species, most of the latter being yeasts	Sterkenburg E, et al. 2015. New Phytologist 207:1145-1158
Ophiocordycipitaceae	Pathotroph-Symbiotroph	Animal Pathogen-Endophyte	Probable	Microfungus	NULL	...a family of parasitic fungi (Sung et al. 2007)	Sung GH et al. 2007. Studies in Mycology 57:5-59; Costa IPMW, et al. 2012. Mycotaxon 119:26
Ramalinaceae	Symbiotroph	Lichenized	Probable	Thallus	NULL	Lichenized with green algae, on rocks	Cannon PF, Kirk PM. 2007. Fungal Families of the World. CAB International, Cambridge
Ganoderma	Pathotroph-Saprotroph	Plant Pathogen-Wood Saprotroph	Highly Probable	Polyporoid	White Rot	Lignicolous, causing sometimes agressive white rots of timber (Cannon & Kirk 2007)	Gilbertson RL, Ryvarden L. 1987-1987. North American Polypores. Fungiflora, Oslo; Cannon PF, Kirk PM. 2007. Fungal Families of the World. CAB International, Cambridge
Arthrinium	Saprotroph	Undefined Saprotroph	Probable	NULL	NULL	NULL	Tedersoo L, et al. 2014. Science 346:1256688
Humicola	Saprotroph	Undefined Saprotroph-Wood Saprotroph	Probable	NULL	Soft Rot	NULL	Seehann G, et al. 1975. List of Fungi in Soft-Rot Tissue Tests. Institute fur Holzbiologie und Holzschutz, Bundesforschungsanstalt fur Forst - und Holzwirtshaft, Hamburg - Lohbrugge, Germany; Costa IPMW, et al. 2012. Mycotaxon 119:26; Tedersoo L, et al. 2014. Science 346:1256688
Auricularia	Saprotroph	Undefined Saprotroph	Probable	NULL	NULL	NULL	Tedersoo L, et al. 2014. Science 346:1256688
Clitopilus	Saprotroph	Undefined Saprotroph	Probable	Agaricoid	NULL	NULL	Tedersoo L, et al. 2014. Science 346:1256688
Myrmecridium	Saprotroph	Undefined Saprotroph	Probable	NULL	NULL	NULL	Tedersoo L, et al. 2014. Science 346:1256688
Veronaea	Pathotroph	Plant Pathogen	Probable	NULL	NULL	NULL	http://www.apsnet.org/publications/commonnames/Pages/default.aspx
Neodeightonia	Pathotroph	Plant Pathogen	Probable	NULL	NULL	NULL	Tedersoo L, et al. 2014. Science 346:1256688
Leptodiscella	Saprotroph	Undefined Saprotroph	Probable	NULL	NULL	NULL	Tedersoo L, et al. 2014. Science 346:1256688
Preussia	Saprotroph	Undefined Saprotroph	Probable	NULL	NULL	NULL	Tedersoo L, et al. 2014. Science 346:1256688
Sympoventuriaceae	Saprotroph	Undefined Saprotroph	Probable	Microfungus	NULL	Sympoventuriaceae is represented by Sympoventuria, and can be distinguished from species of Venturiales by its saprobic life style (Zhang et al. 2011)	Zhang Y, et al. 2011 Fungal Diversity 51:249-277
Anthostomella	Saprotroph-Symbiotroph	Endophyte-Undefined Saprotroph	Probable	NULL	NULL	NULL	Tedersoo L, et al. 2014. Science 346:1256688
Cainiaceae	Saprotroph	Plant Saprotroph	Probable	Microfungus	NULL	Saprobes in grasses and other monocotyledons (Cannon & Kirk 2007)	Cannon PF, Kirk PM. 2007. Fungal Families of the World. CAB International, Cambridge
Halosphaeriaceae	Saprotroph	Undefined Saprotroph-Wood Saprotroph	Probable	Microfungus	NULL	Found in aquatic habitats, mostly in marine environments; saprobic on submerged or intertidal wood, occasionally associated with sand grains and similar substrata (Cannon & Kirk 2007)	Cannon PF, Kirk PM. 2007. Fungal Families of the World. CAB International, Cambridge
Kochiomyces	Pathotroph	Plant Pathogen	Probable	NULL	NULL	NULL	Tedersoo L, et al. 2014. Science 346:1256688
Rhizophlyctis	Saprotroph	Undefined Saprotroph	Probable	NULL	NULL	NULL	James TY, et al. 2006. Nature 443:818-822
Phyllosticta	Pathotroph-Saprotroph-Symbiotroph	Endophyte-Plant Pathogen-Wood Saprotroph	Highly Probable	Microfungus	Soft Rot	NULL	Seehann G, et al. 1975. List of Fungi in Soft-Rot Tissue Tests. Institute fur Holzbiologie und Holzschutz, Bundesforschungsanstalt fur Forst - und Holzwirtshaft, Hamburg - Lohbrugge, Germany; Tedersoo L, et al. 2014. Science 346:1256688; Christian N, et al. 2016. Microbial Ecology 72:621-632
Alternaria	Pathotroph-Saprotroph-Symbiotroph	Animal Pathogen-Endophyte-Plant Pathogen-Wood Saprotroph	Possible	Microfungus	Soft Rot	NULL	Duncan CG, Eslyn WE. 1966. Mycologia 58:642-664; Seehann G, et al. 1975. List of Fungi in Soft-Rot Tissue Tests. Institute fur Holzbiologie und Holzschutz, Bundesforschungsanstalt fur Forst - und Holzwirtshaft, Hamburg - Lohbrugge, Germany; Tedersoo L, et al. 2014. Science 346:125688
Bagliettoa	Symbiotroph	Lichenized	Highly Probable	Thallus	NULL	NULL	Esslinger TL. 2014. North Dakota State University (http://www.ndsu.edu/pubweb/~esslinge/chcklst/chcklst7.htm)
Berkleasmium	Saprotroph	Wood Saprotroph	Possible	Microfungus	NULL	Isolated from dead wood and bark (Moore 1959)	Moore RT. 1959. Mycologia 51:734-739
Microdochium	Pathotroph-Symbiotroph	Endophyte-Plant Pathogen	Possible	Dark Septate Endophyte	NULL	NULL	Tedersoo L, et al. 2014. Science 346:1256688 (as plant pathogen); Mandyam et al. 2012. Mycorrhiza 22:109-119 (as DSE).
Strelitziana	Pathotroph	Plant Pathogen	Probable	NULL	NULL	NULL	Tedersoo L, et al. 2014. Science 346:1256688
Pellidiscus	Saprotroph	Undefined Saprotroph	Probable	NULL	NULL	NULL	Tedersoo L, et al. 2014. Science 346:1256688
Gibellulopsis	Pathotroph	Plant Pathogen	Probable	NULL	NULL	NULL	Tedersoo L, et al. 2014. Science 346:1256688
Xylariaceae	Pathotroph-Saprotroph-Symbiotroph	Dung Saprotroph-Endophyte-Plant Pathogen-Undefined Saprotroph	Probable	Xylarioid	NULL	Saprobes or weak pathogens, many endophytes, mainly in wood and bark, occasionally in soil and dung (Cannon & Kirk 2007)	Cannon PF, Kirk PM. 2007. Fungal Families of the World. CAB International, Cambridge
Auxarthron	Saprotroph	Undefined Saprotroph	Probable	NULL	NULL	NULL	Tedersoo L, et al. 2014. Science 346:1256688
Diaporthe	Pathotroph-Symbiotroph	Endophyte-Plant Pathogen	Possible	Microfungus	NULL	NULL	Tedersoo L, et al. 2014. Science 346:1256688
Helicoma	Saprotroph	Undefined Saprotroph	Probable	NULL	NULL	NULL	Tedersoo L, et al. 2014. Science 346:1256688
Coprinellus	Saprotroph	Undefined Saprotroph	Probable	NULL	NULL	NULL	Tedersoo L, et al. 2014. Science 346:1256688
Colletotrichum	Pathotroph-Symbiotroph	Endophyte-Plant Pathogen	Probable	Microfungus	NULL	NULL	Costa IPMW, et al. 2012. Mycotaxon 119:26; Tedersoo L, et al. 2014. Science 346:1256688; http://www.apsnet.org/publications/commonnames/Pages/default.aspx
Mucorales	Saprotroph	Undefined Saprotroph	Possible	Microfungus	NULL	NULL	Sterkenburg E, et al. 2015. New Phytologist 207:1145-1158
Ophiosphaerella	Saprotroph	Undefined Saprotroph	Probable	NULL	NULL	NULL	Tedersoo L, et al. 2014. Science 346:1256688
Pseudocercospora	Pathotroph	Plant Pathogen	Probable	Microfungus	NULL	NULL	Tedersoo L, et al. 2014. Science 346:1256688
Saccharomycetales	Saprotroph	Undefined Saprotroph	Possible	Yeast	NULL	NULL	Sterkenburg E, et al. 2015. New Phytologist 207:1145-1158
Geotrichum	Pathotroph-Saprotroph	Animal Pathogen-Undefined Saprotroph	Probable	NULL	NULL	Opportunistic human pathogen	http://www.cdc.gov
Metacordyceps	Pathotroph	Animal Pathogen	Probable	NULL	NULL	NULL	Tedersoo L, et al. 2014. Science 346:1256688
Wallemia	Saprotroph	Undefined Saprotroph	Probable	NULL	NULL	NULL	Tedersoo L, et al. 2014. Science 346:1256688 (doi:10.1126/science.1256688)
Dictyosporiaceae	Saprotroph	Undefined Saprotroph	Probable	Microfungus	NULL	NULL	Tedersoo L, et al. 2014. Science 346:1256688 (doi:10.1126/science.1256688)
Myxocephala	Saprotroph	Undefined Saprotroph	Probable	NULL	NULL	NULL	Tedersoo L, et al. 2014. Science 346:1256688
Nigrograna	Pathotroph	Animal Pathogen	Probable	NULL	NULL	NULL	Tedersoo L, et al. 2014. Science 346:1256688
Dothiorella	Pathotroph	Plant Pathogen	Probable	Microfungus	NULL	NULL	Tedersoo L, et al. 2014. Science 346:1256688
Pterulaceae	Saprotroph	Wood Saprotroph	Probable	Clavarioid	NULL	Primarily saprobic on rotten wood. One unnamed taxon is cultivated in the neotropics by ants of the Apterostigma pilosum group (Cannon & Kirk 2007)	Cannon PF, Kirk PM. 2007. Fungal Families of the World. CAB International, Cambridge
Elaphomyces	Symbiotroph	Ectomycorrhizal	Highly Probable	Gasteroid	Hypogeous	Common name - false truffle	Rinaldi AC, et al. 2008. Fungal Diversity 33:1-45; Tedersoo L, et al. 2010. Mycorrhiza 20:217-263; http://mycorrhizas.info/ecmf.html
Lepiota	Saprotroph	Soil Saprotroph	Probable	Agaricoid	NULL	NULL	Grgurinovic CA, Simpson JA. 2001. Fungal Diversity 8:97-127; Tedersoo L, et al. 2014. Science 346:1256688
Leptosphaeriaceae	Pathotroph-Saprotroph	Plant Pathogen-Wood Saprotroph	Probable	Microfungus	NULL	Saprobic or weakly necrotrophic on stems or leaves (Cannon & Kirk 2007)	Cannon PF, Kirk PM. 2007. Fungal Families of the World. CAB International, Cambridge
Tubeufiaceae	Pathotroph-Saprotroph	Animal Pathogen-Undefined Saprotroph	Probable	NULL	NULL	Biotrophic or saprobic, especially on scale insects or other fungi. The anamorphic forms are fequently aero-aquatic (Cannon & Kirk 2007)	Cannon PF, Kirk PM. 2007. Fungal Families of the World. CAB International, Cambridge
Thanatephorus	Pathotroph	Plant Pathogen	Probable	NULL	NULL	NULL	Tedersoo L, et al. 2014. Science 346:1256688
Trichaleurina	Saprotroph	Undefined Saprotroph	Probable	NULL	NULL	NULL	Tedersoo L, et al. 2014. Science 346:1256688
Trechispora	Saprotroph	Wood Saprotroph	Highly Probable	Corticioid	White Rot	NULL	Gilbertson RL, Ryvarden L. 1987-1987. North American Polypores. Fungiflora, Oslo; Rinaldi AC, et al. 2008. Fungal Diversity 33:1-45 Uncertain.; Tedersoo L, et al. 2010. Mycorrhiza 20:217-263 (not ECM).
Bacidia	Symbiotroph	Lichenized	Highly Probable	Thallus	NULL	NULL	Esslinger TL. 2014. North Dakota State University (http://www.ndsu.edu/pubweb/~esslinge/chcklst/chcklst7.htm)
Lambertella	Saprotroph	Undefined Saprotroph	Probable	Microfungus	NULL	NULL	Tedersoo L, et al. 2014. Science 346:1256688
Hypoxylon	Saprotroph	Undefined Saprotroph	Probable	NULL	NULL	NULL	Tedersoo L, et al. 2014. Science 346:1256688
Wickerhamomyces	Saprotroph	Undefined Saprotroph	Probable	Yeast	NULL	NULL	Kurtzman CP, et al. 2008. FEMS Yeast Research 8:939-954
Curvularia	Pathotroph	Plant Pathogen	Probable	NULL	NULL	NULL	Tedersoo L, et al. 2014. Science 346:1256688
Microdiplodia	Pathotroph	Plant Pathogen	Probable	NULL	NULL	NULL	Tedersoo L, et al. 2014. Science 346:1256688
Absidia	Saprotroph	Undefined Saprotroph	Probable	NULL	NULL	NULL	Tedersoo L, et al. 2014. Science 346:1256688
Micropsalliota	Saprotroph	Undefined Saprotroph	Probable	NULL	NULL	NULL	Tedersoo L, et al. 2014. Science 346:1256688
Alfaria	Saprotroph	Soil Saprotroph-Undefined Saprotroph	Highly Probable	Microfungus	NULL	Saprotroph isolated from leaf litter and soil (Lombard et al. 2016)	Lombard L, et al. 2016. Persoonia 36:156-246
Aplosporella	Pathotroph	Plant Pathogen	Probable	NULL	NULL	NULL	Tedersoo L, et al. 2014. Science 346:1256688
Hyphodermella	Saprotroph	Undefined Saprotroph	Probable	NULL	White Rot	NULL	Tedersoo L, et al. 2014. Science 346:1256688
Venturiaceae	Pathotroph-Saprotroph-Symbiotroph	Endophyte-Plant Pathogen-Undefined Saprotroph	Probable	Microfungus	NULL	Mostly endophytes and weak parasites of aerial plant parts, including bark and wood, leaf and fruit tissue; rarely biotrophic. Little is known except for the important pathogens (Cannon & Kirk 2007)	Cannon PF, Kirk PM. 2007. Fungal Families of the World. CAB International, Cambridge
Cercospora	Pathotroph	Plant Pathogen	Probable	Microfungus	NULL	NULL	http://www.apsnet.org/publications/commonnames/Pages/default.aspx
Psathyrella	Saprotroph	Wood Saprotroph	Probable	Agaricoid	NULL	NULL	Tedersoo L, et al. 2014. Science 346:1256688
Ascobolus	Saprotroph	Dung Saprotroph-Wood Saprotroph	Probable	NULL	Soft Rot	NULL	Duncan CG, Eslyn WE. 1966. Mycologia 58:642-645; Bell A.??????1983. Dung Fungi: An Illustrated Guide to Coprophilous Fungi in New Zealand. Victoria University Press, Wellington; Tedersoo L, et al. 2014. Science 346:1256691
Capnodiaceae	Saprotroph	Undefined Saprotroph	Probable	Microfungus	NULL	Most species are apparently saprobic, usually on insect exudates on leaves and branches (Cannon & Kirk 2007)	Cannon PF, Kirk PM. 2007. Fungal Families of the World. CAB International, Cambridge
Musicillium	Pathotroph	Plant Pathogen	Probable	NULL	NULL	NULL	Tedersoo L, et al. 2014. Science 346:1256688
Volutella	Pathotroph	Plant Pathogen	Probable	NULL	NULL	NULL	Tedersoo L, et al. 2014. Science 346:1256688 (doi:10.1126/science.1256688)
Roussoella	Saprotroph	Undefined Saprotroph	Probable	NULL	NULL	NULL	Tedersoo L, et al. 2014. Science 346:1256688
Diatrypaceae	Pathotroph-Saprotroph	Plant Pathogen-Plant Saprotroph	Probable	Microfungus	NULL	Saprobes and (usually) weak parasites in wood and bark (Cannon & Kirk 2007)	Cannon PF, Kirk PM. 2007. Fungal Families of the World. CAB International, Cambridge
Xanthagaricus	Saprotroph	Undefined Saprotroph	Probable	NULL	NULL	NULL	Tedersoo L, et al. 2014. Science 346:1256688 (doi:10.1126/science.1256688)
Plectosphaerella	Pathotroph	Plant Pathogen	Probable	NULL	NULL	NULL	Tedersoo L, et al. 2014. Science 346:1256688
Deconica	Saprotroph	Undefined Saprotroph	Probable	NULL	NULL	NULL	Tedersoo L, et al. 2014. Science 346:1256688
Virgaria	Saprotroph	Undefined Saprotroph	Probable	NULL	NULL	NULL	Tedersoo L, et al. 2014. Science 346:1256688 (doi:10.1126/science.1256688)
Beauveria	Pathotroph	Animal Pathogen	Probable	NULL	NULL	NULL	Tedersoo L, et al. 2014. Science 346:1256688
Byssochlamys	Saprotroph	Undefined Saprotroph	Probable	NULL	NULL	NULL	Tedersoo L, et al. 2014. Science 346:1256688
Psathyrellaceae	Saprotroph	Dung Saprotroph-Plant Saprotroph-Wood Saprotroph	Probable	Agaricoid	NULL	Saprobic, in grass, on dung, rotten wood and similar substrata (Cannon & Kirk 2007)	Cannon PF, Kirk PM. 2007. Fungal Families of the World. CAB International, Cambridge
Spizellomycetaceae	Pathotroph	Plant Pathogen-Undefined Parasite-Undefined Saprotroph	Probable	Microfungus	NULL	Common in the soil and also as parasites of a range of soil organisms and plants (Cannon & Kirk 2007)	Cannon PF, Kirk PM. 2007. Fungal Families of the World. CAB International, Cambridge
Daldinia	Saprotroph	Undefined Saprotroph	Probable	NULL	NULL	NULL	Tedersoo L, et al. 2014. Science 346:1256688
Apiosporaceae	Saprotroph	Plant Saprotroph	Probable	NULL	NULL	Saprobic on dead plant parts, especially of palms, grasses etc., also isolated from soil (Cannon & Kirk 2007)	Cannon PF, Kirk PM. 2007. Fungal Families of the World. CAB International, Cambridge
Corynespora	Saprotroph	Undefined Saprotroph	Probable	NULL	NULL	NULL	Tedersoo L, et al. 2014. Science 346:1256688
Dendryphion	Pathotroph	Plant Pathogen	Probable	NULL	NULL	NULL	Tedersoo L, et al. 2014. Science 346:1256688
Mycosphaerellaceae	Pathotroph-Saprotroph	Plant Pathogen-Undefined Saprotroph	Probable	Microfungus	NULL	Biotrophic, necrotrophic or saprobic on various plant tissues (Cannon & Kirk 2007)	Cannon PF, Kirk PM. 2007. Fungal Families of the World. CAB International, Cambridge
Rhytidhysteron	Saprotroph	Undefined Saprotroph	Probable	NULL	NULL	NULL	Tedersoo L, et al. 2014. Science 346:1256688
Bartalinia	Saprotroph-Symbiotroph	Endophyte-Soil Saprotroph	Probable	Microfungus	NULL	NULL	Roux C, van Warmelo KT. 1990. Mycological Research 94:109-116; Tedersoo L, et al. 2014. Science 346:1256688 (doi:10.1126/science.1256688); Massimo NC, et al. 2015. Microbial Ecology 70:61-76
Toxicocladosporium	Pathotroph-Symbiotroph	Endophyte-Plant Pathogen	Probable	Microfungus	NULL	Isolated from leaves of Posoqueria and Eucalyptus camaldulensis (occurring within a single small lesion) as well as moldy paint	Crous PW, et al. 2009. Persoonia 22:83-94
Tetracladium	Saprotroph	Undefined Saprotroph	Probable	NULL	NULL	NULL	Tedersoo L, et al. 2014. Science 346:1256688
Anteaglonium	Saprotroph	Wood Saprotroph	Highly Probable	Microfungus	NULL	On decorticated woody branches on the ground (Mugambi & Huhndorf 2009)	Mugambi GK, Huhndorf SM. 2009. Systematics and Biodiversity 7:453-464
Beltraniella	Saprotroph	Undefined Saprotroph	Probable	Microfungus	NULL	NULL	Tedersoo L, et al. 2014. Science 346:1256688 (doi:10.1126/science.1256688)
Coniothyrium	Pathotroph-Saprotroph	Plant Pathogen-Wood Saprotroph	Highly Probable	NULL	Soft Rot	NULL	Duncan CG, Eslyn WE. 1966. Mycologia 58:642-664; Nilsson T. 1973. Studies on wood degradation and cellulolytic activity of microfungi. No. 104; Seehann G, et al. 1975. List of Fungi in Soft-Rot Tissue Tests. Institute fur Holzbiologie und Holzschutz, Bundesforschungsanstalt fur Forst - und Holzwirtshaft, Hamburg - Lohbrugge, Germany; http://www.apsnet.org/publications/commonnames/Pages/default.as…
Sporormiaceae	Saprotroph	Dung Saprotroph-Plant Saprotroph	Probable	Microfungus	NULL	Saprobic, associated with dung and rotting vegetation (Cannon & Kirk 2007)	Cannon PF, Kirk PM. 2007. Fungal Families of the World. CAB International, Cambridge
Lophiostoma	Saprotroph	Undefined Saprotroph	Probable	NULL	NULL	NULL	Tedersoo L, et al. 2014. Science 346:1256688
Neofusicoccum	Pathotroph	Plant Pathogen	Probable	NULL	NULL	NULL	Tedersoo L, et al. 2014. Science 346:1256688
Laetisaria	Pathotroph	Plant Pathogen	Probable	Corticioid	NULL	NULL	Tedersoo L, et al. 2014. Science 346:1256688
Thyridariaceae	Saprotroph	Wood Saprotroph	Probable	Microfungus	NULL	Saprobic on wood and bark (Cannon & Kirk 2007)	Cannon PF, Kirk PM. 2007. Fungal Families of the World. CAB International, Cambridge
Agaricales	Pathotroph-Saprotroph-Symbiotroph	Bryophyte Parasite-Dung Saprotroph-Ectomycorrhizal-Fungal Parasite-Leaf Saprotroph-Plant Parasite-Undefined Saprotroph-Wood Saprotroph	Possible	Agaricoid-Gasteroid-Microfungus-Secotioid-Yeast	NULL	Mushrooms and toadstools, Gill fungi, Agarics... lignicolous, sometimes muscicolous or fungicolous, saprobic, mycorrhizal, rarely parasitic on plants or fungi (Kirk et al. 2008)	Kirk PM et al. 2008. Dictionary of the Fungi. Tenth Edition. CAB International, Wallingford
Septobasidium	Pathotroph	Animal Pathogen	Probable	Facultative Yeast	NULL	NULL	Tedersoo L, et al. 2014. Science 346:1256688
Acrocalymma	Saprotroph	Undefined Saprotroph	Probable	NULL	NULL	NULL	Tedersoo L, et al. 2014. Science 346:1256688
Trichosporon	Pathotroph	Animal Pathogen	Probable	NULL	NULL	Likely opportunistic human pathogen (Irinyi et al. 2015)	Irinyi L, et al. 2015. Medical Mycology 53:313-337; http://www.cdc.gov
Xylodon	Saprotroph	Undefined Saprotroph	Probable	Corticioid	White Rot	NULL	Tedersoo L, et al. 2014. Science 346:1256688
Hirsutella	Pathotroph	Animal Pathogen	Probable	NULL	NULL	NULL	Tedersoo L, et al. 2014. Science 346:1256688
Orbiliaceae	Saprotroph	Wood Saprotroph	Probable	Microfungus	NULL	Saprobic, found especially on wood in both wet and dry habitats. Many species are nematophagous, forming adhesive knobs, nets or ring-like traps in the presence of a food source; perhaps a strategy for life in low-nitrogen environments. There have been reports of associations with algae for a few species, but an established lichen association appears not to exist (Cannon & Kirk 2007)	Cannon PF, Kirk PM. 2007. Fungal Families of the World. CAB International, Cambridge
Geminibasidium	Saprotroph	Undefined Saprotroph	Probable	NULL	NULL	NULL	Tedersoo L, et al. 2014. Science 346:1256688
Neodevriesiaceae	Pathotroph-Saprotroph	Plant Pathogen-Undefined Saprotroph	Probable	NULL	NULL	Members are foliicolous, saprobic or plant pathogenic (Quaedvlieg et al. 2014)	Quaedvlieg W. et al. 2014. Persoonia 33:1-40
Acremonium	Pathotroph-Saprotroph-Symbiotroph	Animal Pathogen-Endophyte-Fungal Parasite-Plant Pathogen-Wood Saprotroph	Possible	Microfungus	Soft Rot	Endophyte detection method-culture (Hanada et al. 2010, Del Olmo-Ruiz & Arnold 2014); Likely opportunistic human pathogen (Irinyi et al. 2015)	Duncan CG, Eslyn WE. 1966. Mycologia 58:642-64; Nilsson T. 1973. Studies on wood degradation and cellulolytic activity of microfungi. No. 104; Worrall JJ, et al. 1997. Mycologia 89: 199-219; Hanada RE, et al. 2010. Fungal Biology 114:901-910; Del Olmo-Ruiz M, Arnold AE. 2014. Mycologia 106:8-21; Tedersoo L, et al. 2014. Science 346:1256688; Irinyi L, et al. 2015. Medical Mycology 53:313-337
Deflexula	Saprotroph	Undefined Saprotroph	Probable	NULL	NULL	NULL	Tedersoo L, et al. 2014. Science 346:1256688
Idriella	Saprotroph	Undefined Saprotroph	Probable	NULL	NULL	NULL	Tedersoo L, et al. 2014. Science 346:1256688
Tricholomataceae	Pathotroph-Symbiotroph	Ectomycorrhizal-Fungal Parasite	Probable	Agaricoid	NULL	Tricholoma species are ectomycorrhizal, occurring in coniferous and broadleaved forests (Cannon & Kirk 2007); T. sclerotoideum is parasitic on Helvella spp.	Cannon PF, Kirk PM. 2007. Fungal Families of the World. CAB International, Cambridge
Oliveonia	Saprotroph	Undefined Saprotroph	Probable	NULL	NULL	NULL	Tedersoo L, et al. 2014. Science 346:1256688
Coprinopsis	Saprotroph	Undefined Saprotroph	Probable	NULL	NULL	NULL	Tedersoo L, et al. 2014. Science 346:1256688
Dictyocheirospora	Saprotroph	Wood Saprotroph	Possible	Microfungus	NULL	NULL	Wang RX, et al. 2016. Mycosphere 7:1357-1367 (https://doi.org/10.5943/mycosphere/7/9/9)
Umbelopsis	Saprotroph	Undefined Saprotroph	Probable	NULL	NULL	NULL	Tedersoo L, et al. 2014. Science 346:1256688 (doi:10.1126/science.1256688)
Candida	Pathotroph-Saprotroph-Symbiotroph	Animal Pathogen-Endosymbiont-Undefined Saprotroph	Probable	Yeast	NULL	This asexual genus is polyphyletic and contain species that function very differently depend on what they are. Caution should be taken when interpreting guilds for Candida species.	Manolakaki D, et al. 2010. Virulence. 1: 367-375
Annulohypoxylon	Saprotroph-Symbiotroph	Endophyte-Undefined Saprotroph	Probable	Microfungus	NULL	Endophyte detection method-culture (Del Olmo-Ruiz & Arnold 2014)	Del Olmo-Ruiz M, Arnold AE. 2014. Mycologia 106:8-21; Tedersoo L, et al. 2014. Science 346:1256688
Conlarium	Saprotroph	Undefined Saprotroph	Probable	NULL	NULL	NULL	Tedersoo L, et al. 2014. Science 346:1256688
Metarhizium	Pathotroph	Animal Pathogen	Probable	NULL	NULL	NULL	Tedersoo L, et al. 2014. Science 346:1256688
Kockovaella	Symbiotroph	Epiphyte	Probable	Yeast	NULL	Foliar, isolated from a plant sample collected in a tropical rain forest in Thailand.	Fungsin B, et al. 2002. International Journal of Systematic and Evolutionary Microbiology 52:281-284
Ascodesmidaceae	Saprotroph	Dung Saprotroph-Soil Saprotroph	Probable	Microfungus	NULL	Molecular studies indicate that the family clusters within Pyronomataceae, but the latter family is widely circumscribed and may need division (Cannon & Kirk 2007)	Cannon PF, Kirk PM. 2007. Fungal Families of the World. CAB International, Cambridge
Ascochyta	Pathotroph	Plant Pathogen	Probable	NULL	NULL	NULL	Tedersoo L, et al. 2014. Science 346:1256688
Prosthemium	Saprotroph	Undefined Saprotroph	Probable	Corticioid	NULL	NULL	Tedersoo L, et al. 2014. Science 346:1256688
Botryosphaeriaceae	Pathotroph-Saprotroph-Symbiotroph	Endophyte-Plant Pathogen-Wood Saprotroph	Probable	Microfungus	NULL	Biotrophic, necrotrophic, or saprobic, especially associated with woody tissue (Cannon & Kirk 2007)	Cannon PF, Kirk PM. 2007. Fungal Families of the World. CAB International, Cambridge
Cercophora	Saprotroph	Dung Saprotroph	Highly Probable	NULL	NULL	NULL	Bell A. 1983. Dung Fungi: An Illustrated Guide to Coprophilous Fungi in New Zealand. Victoria University Press, Wellington
Physciaceae	Symbiotroph	Lichenized	Highly Probable	Thallus	NULL	Lichenized with green algae, often on nitrogen-rich substrata (Cannon & Kirk 2007)	Cannon PF, Kirk PM. 2007. Fungal Families of the World. CAB International, Cambridge
Pichia	Saprotroph-Symbiotroph	Animal Endosymbiont-Undefined Saprotroph	Highly Probable	Yeast	NULL	Found in wood and digestive systems of the beetle Odontotaenius disjunctus	Kurtzman CP, et al. (eds.) 2011. The Yeasts, a Taxonomic Study. Fifth Edition. Vols 1-3. Elsevier, San Diego
Sarocladium	Saprotroph	Undefined Saprotroph	Probable	NULL	NULL	NULL	Tedersoo L, et al. 2014. Science 346:1256688
Malassezia	Pathotroph-Saprotroph	Animal Pathogen-Undefined Saprotroph	Probable	Facultative Yeast	NULL	A lipid-dependent fungus growing on the sebaceous areas of human skin that may cause or exacerbate several skin diseases (Pityrosporum is a synonym that has been used for the yeast forms)	Findley K, et al. 2013. Nature 498:367-370
Cordana	Pathotroph-Saprotroph	NULL	Probable	NULL	NULL	NULL	Tedersoo L, et al. 2014. Science 346:1256688
Thermomyces	Pathotroph-Symbiotroph	Endophyte-Plant Pathogen	Possible	NULL	NULL	Host - Cannabaceae, Moraceae, Oleaceae	Costa IPMW, et al. 2012. Mycotaxon 119:26
Thelonectria	Saprotroph	Leaf Saprotroph	Highly Probable	NULL	NULL	NULL	Tedersoo L, et al. 2014. Science 346:1256688; Salgado-Salazar et al. 2013. PLoS ONE 8,e76737
Rhytismataceae	Pathotroph-Saprotroph-Symbiotroph	Endophyte-Leaf Saprotroph-Plant Pathogen	Probable	Microfungus	NULL	Biotrophic, necrotrophic or saprobic on leaves and bark, often initially as endophytes, causing tar spots, premature leaf fall and occasionally witches broom symptoms (Cannon & Kirk 2007)	Cannon PF, Kirk PM. 2007. Fungal Families of the World. CAB International, Cambridge
Schizoporaceae	Saprotroph	Wood Saprotroph	Probable	Corticioid	White Rot	Saprobic, causing white rot of standing and fallen wood of coniferous and broadleaved trees, rarely on herbaceous stems (Cannon & Kirk 2007)	Cannon PF, Kirk PM. 2007. Fungal Families of the World. CAB International, Cambridge
Zasmidium	Saprotroph	Undefined Saprotroph	Probable	NULL	NULL	NULL	Tedersoo L, et al. 2014. Science 346:1256688
Marasmius	Pathotroph-Saprotroph-Symbiotroph	Endophyte-Plant Pathogen-Undefined Saprotroph	Probable	Agaricoid	NULL	Often one of the most prominent fungal components of tropical forests, playing a major role in nutrient cycling (Cannon & Kirk 2007)	Cannon PF, Kirk PM. 2007. Fungal Families of the World. CAB International, Cambridge; Tedersoo L, et al. 2014. Science 346:1256688; David AS, et al. 2016. Microbial Ecology 71:912-926
Trimorphomyces	Saprotroph	Undefined Saprotroph	Highly Probable	Facultative Yeast	NULL	NULL	Kurtzman CP, et al. (eds.) 2011. The Yeasts, a Taxonomic Study. Fifth Edition. Vols 1-3. Elsevier, San Diego
Pterula	Saprotroph	Undefined Saprotroph	Probable	NULL	NULL	NULL	Tedersoo L, et al. 2014. Science 346:1256688
Oidiodendron	Pathotroph-Symbiotroph	Ericoid Mycorrhizal	Probable	Dark Septate Endophyte	NULL	NULL	Newsham 2011. New Phytologist 190:783-793 (as DSE)
Diaporthaceae	Pathotroph-Saprotroph-Symbiotroph	Endophyte-Plant Pathogen-Plant Saprotroph	Probable	Microfungus	NULL	Most species are weak pathogens or endophytes in leaf or stem tissue, growing saprobically after the plant dies (Cannon & Kirk 2007)	Cannon PF, Kirk PM. 2007. Fungal Families of the World. CAB International, Cambridge
Amanita	Symbiotroph	Ectomycorrhizal	Highly Probable	Agaricoid	NULL	NULL	Rinaldi AC, et al. 2008. Fungal Diversity 33:1-45; Tedersoo L, et al. 2010. Mycorrhiza 20:217-263; http://mycorrhizas.info/ecmf.html
Valsaria	Saprotroph	Wood Saprotroph	Highly Probable	Microfungus	NULL	Generally occur in little to moderately decayed bark (Jaklitsch et al. 2015)	Jaklitsch WM, et al. 2015. Fungal Diversity 73:159-202
Didymella	Pathotroph-Saprotroph	Animal Pathogen-Plant Pathogen-Undefined Saprotroph	Probable	Microfungus	NULL	NULL	Tedersoo L, et al. 2014. Science 346:1256688 (doi:10.1126/science.1256688)
Cortinarius	Symbiotroph	Ectomycorrhizal	Highly Probable	Agaricoid	NULL	NULL	Rinaldi AC, et al. 2008. Fungal Diversity 33:1-45; Tedersoo L, et al. 2010. Mycorrhiza 20:217-263; http://mycorrhizas.info/ecmf.html
Helicogloea	Saprotroph	Undefined Saprotroph	Probable	NULL	NULL	NULL	Tedersoo L, et al. 2014. Science 346:1256688
Neosetophoma	Saprotroph	Undefined Saprotroph	Probable	NULL	NULL	NULL	Tedersoo L, et al. 2014. Science 346:1256688
Thyridium	Saprotroph	Wood Saprotroph	Probable	Microfungus	NULL	NULL	Tedersoo L, et al. 2014. Science 346:1256688
Clavulina	Symbiotroph	Ectomycorrhizal	Highly Probable	Clavarioid	NULL	NULL	Tedersoo L, et al. 2014. Science 346:1256688 (doi:10.1126/science.1256688)
Elsinoe	Pathotroph	Plant Pathogen	Probable	Microfungus	NULL	NULL	Tedersoo L, et al. 2014. Science 346:1256688 (doi:10.1126/science.1256688)
Phellinus	Pathotroph-Saprotroph	Plant Pathogen-Wood Saprotroph	Highly Probable	Polyporoid	White Rot	NULL	Gilbertson RL, Ryvarden L. 1987-1987. North American Polypores. Fungiflora, Oslo
Microdochiaceae	Pathotroph-Saprotroph-Symbiotroph	Endophyte-Plant Pathogen-Undefined Saprotroph	Probable	Microfungus	NULL	Saprobic, endophytic or pathogenic; on leaves, seeds and soil (Cern??ndez-Restrepo et al. 2016)	Hern??ndez-Restrepo M, Groenewald JZ, Crous PW. 2016. Persoonia 36:57-82
Bovista	Saprotroph	Soil Saprotroph	Probable	Gasteroid	NULL	Common name - puffball	Grgurinovic CA, Simpson JA. 2001. Fungal Diversity 8:97-127; Tedersoo L, et al. 2014. Science 346:1256688
Chaetosphaeriaceae	Saprotroph	Plant Saprotroph-Wood Saprotroph	Probable	Microfungus	NULL	Saprobes associated with decaying woody and herbaceous plant material, including timber and timber products in damp buildings (Cannon & Kirk 2007)	Cannon PF, Kirk PM. 2007. Fungal Families of the World. CAB International, Cambridge
Entoloma	Pathotroph-Saprotroph-Symbiotroph	Ectomycorrhizal-Fungal Parasite-Soil Saprotroph-Undefined Saprotroph	Possible	Agaricoid	NULL	NULL	Rinaldi AC, et al. 2008. Fungal Diversity 33:1-45 (ECM/(not ECM); Tedersoo L, et al. 2010. Mycorrhiza 20:217-263 (sensu stricto); http://mycorrhizas.info/ecmf.html (ECM/(not ECM)
Pholiota	Saprotroph	Undefined Saprotroph	Probable	Agaricoid	White Rot	NULL	Tedersoo L, et al. 2014. Science 346:1256688
Aequabiliella	Pathotroph	Plant Pathogen	Highly Probable	Microfungus	NULL	Pathotroph isolated from necrosis in Prunus wood (Crous et al. 2015)	Crous PW, et al. 2015. Persoonia 34:167-266
Exophiala	Pathotroph-Saprotroph	Animal Pathogen-Undefined Saprotroph	Probable	Facultative Yeast	NULL	NULL	Tedersoo L, et al. 2014. Science 346:1256688, Nagy GL, et al. 2014. Nature Communications 5:4471
Chlorophyllum	Saprotroph	Soil Saprotroph	Probable	Agaricoid	NULL	NULL	Grgurinovic CA, Simpson JA. 2001. Fungal Diversity 8:97-127; Tedersoo L, et al. 2014. Science 346:1256688
Typhula	Pathotroph	Plant Pathogen	Probable	NULL	NULL	NULL	Tedersoo L, et al. 2014. Science 346:1256688 (doi:10.1126/science.1256688)
Teichosporaceae	Saprotroph	Undefined Saprotroph	Probable	Microfungus	NULL	Saprobic in plant material (Jaklitsch et al. 2016)	Jaklitsch WM, Olariaga I, Voglmayr H. 2016. Mycological Progress 15:e31
Cephalotrichum	Saprotroph	Undefined Saprotroph	Probable	NULL	NULL	NULL	http://www.apsnet.org/publications/commonnames/Pages/default.aspx
Serendipita	Symbiotroph	Orchid Mycorrhizal	Highly Probable	NULL	NULL	NULL	Tedersoo L, et al. 2010. Mycorrhiza 20:217-263 (pro parte); Weiss et al. DOI: 10.1111/nph.13977
Capronia	Symbiotroph	Endophyte	Highly Probable	Facultative Yeast	NULL	Dark Septate Endophyte, known from plant roots.	Tedersoo L, et al. 2014. Science 346:1256688
Filobasidium	Saprotroph	Undefined Saprotroph	Highly Probable	Facultative Yeast	NULL	NULL	Kurtzman CP, et al. (eds.) 2011. The Yeasts, a Taxonomic Study. Fifth Edition. Vols 1-3. Elsevier, San Diego
Peroneutypa	Pathotroph	Plant Pathogen	Probable	NULL	NULL	NULL	Tedersoo L, et al. 2014. Science 346:1256688
Mucor	Saprotroph	Undefined Saprotroph	Probable	NULL	NULL	NULL	Tedersoo L, et al. 2014. Science 346:1256688
Fusculina	Pathotroph	Plant Pathogen	Probable	NULL	NULL	NULL	Tedersoo L, et al. 2014. Science 346:1256688
Vascellum	Saprotroph	Undefined Saprotroph	Probable	NULL	NULL	NULL	Tedersoo L, et al. 2014. Science 346:1256688 (doi:10.1126/science.1256688)
Pleosporaceae	Pathotroph-Saprotroph	Endophyte-Lichen Parasite-Plant Pathogen-Undefined Saprotroph	Probable	Microfungus	NULL	Necrotrophic pathogens and saprobes, especially associated with grasses. Many species are seed-borne (Cannon & Kirk 2007)	Cannon PF, Kirk PM. 2007. Fungal Families of the World. CAB International, Cambridge; David AS, et al. 2016. Microbial Ecology 71:912-926; Lawrey JD, Diederich P. 2016. URL: http://www.lichenicolous.net [24 May 2017]
Teichospora	Saprotroph	Undefined Saprotroph	Probable	NULL	NULL	NULL	Tedersoo L, et al. 2014. Science 346:1256688
Spizellomyces	Pathotroph-Saprotroph	Plant Pathogen-Undefined Parasite-Undefined Saprotroph	Probable	Microfungus	NULL	Pollen degrader; Common in the soil and also as parasites of a range of soil organisms and plants (Cannon & Kirk 2007)	Cannon PF, Kirk PM. 2007. Fungal Families of the World. CAB International, Cambridge; Tedersoo L, et al. 2014. Science 346:1256688
Inocybaceae	Symbiotroph	Ectomycorrhizal	Probable	Agaricoid	NULL	Sensu stricto with the exclusion of Crepidotaceae, Tubariaceae, and Chromocyphellaceae; Pharmacology: muscarine, psilocybin, aeruginascen, unclarified alkaloids, or none	Matheny PB. 2009. McIlvainea 18:11-21
Paraphoma	Pathotroph-Saprotroph	Leaf Saprotroph-Plant Pathogen-Undefined Saprotroph	Probable	NULL	Microfungus	Associated with leaf and crown infection of pyrethrum (Moslemi et al. 2017)	Quaedvlieg W et al. 2013. Studies in Mycology 75:307-390; Moslemi A et al. 2017. Plant Pathology 67:124-135
Medicopsis	Pathotroph	Animal Pathogen	Probable	NULL	NULL	NULL	Tedersoo L, et al. 2014. Science 346:1256688
Tetraploa	Saprotroph	Undefined Saprotroph	Probable	NULL	NULL	NULL	Tedersoo L, et al. 2014. Science 346:1256688
Astrocystis	Saprotroph	Undefined Saprotroph	Probable	NULL	NULL	NULL	Tedersoo L, et al. 2014. Science 346:1256688
Prosthecium	Saprotroph	Undefined Saprotroph	Probable	NULL	NULL	NULL	Tedersoo L, et al. 2014. Science 346:1256688
Gliocladiopsis	Saprotroph	Undefined Saprotroph	Probable	NULL	NULL	NULL	Tedersoo L, et al. 2014. Science 346:1256688
Chionosphaeraceae	Pathotroph-Saprotroph	Fungal Parasite-Undefined Saprotroph	Possible	Microfungus	NULL	Species appear to be mycoparasitic, associated with fungi of bark beetle galleries, wood-inhabiting Xylariaceae or lichens. Others are found erumpent from bark or decaying wood and may be sabrobic (Cannon & Kirk 2007)	Cannon PF, Kirk PM. 2007. Fungal Families of the World. CAB International, Cambridge
Lecanicillium	Pathotroph	Animal Pathogen	Probable	NULL	NULL	NULL	Tedersoo L, et al. 2014. Science 346:1256688
Podospora	Saprotroph-Symbiotroph	Dung Saprotroph-Endophyte-Litter Saprotroph-Undefined Saprotroph	Possible	Microfungus	NULL	Endophyte detection method-culture (David et al. 2016)	Bell A. 1983. Dung Fungi: An Illustrated Guide to Coprophilous Fungi in New Zealand. Victoria University Press, Wellington; Tedersoo L, et al. 2014. Science 346:1256688; David AS, et al. 2016. Microbial Ecology 71:912-926; Purahong W, et al. 2016. Molecular Ecology 25:4059-4074 (as litter saprotroph)
Rutstroemiaceae	Saprotroph	Plant Saprotroph	Probable	Microfungus	NULL	Essentially saprobic on various plant parts, especially seeds and fruits, though initial infection may take place in living tissue (Cannon & Kirk 2007)	Cannon PF, Kirk PM. 2007. Fungal Families of the World. CAB International, Cambridge
Bullera	Saprotroph-Symbiotroph	Epiphyte-Litter Saprotroph	Probable	Yeast	NULL	...isolated from dead leaves of Oryza sativa, Miscanthus sinensis and Sasa sp. in Japan (Nakase & Suzuki 1986; Syn.: Udeniomyces puniceus); Foliar, isolated from leaves of Melostomae candidum (Nakase et al. 2004)	Nakase T, Suzuki M. 1986. Journal of General and Applied Microbiology Tokyo 32:225-240; Nakase T, et al. 2004. Systematic and Applied Microbiology 27:558-564
Arachnotheca	Saprotroph	Dung Saprotroph-Soil Saprotroph-Undefined Saprotroph	Highly Probable	Microfungus	NULL	Keratinophilic or from soil and dung (Cano et al. 1987)	Cano J, et al. 1987. Mycopathologia 100: 163-167
Brachybasidiaceae	Pathotroph	Plant Pathogen	Probable	Microfungus	NULL	Biotrophic or necrotrophic on leaves of monocots, including palms, grasses, sedges, and Commelinaceae (Cannon & Kirk 2007)	Cannon PF, Kirk PM. 2007. Fungal Families of the World. CAB International, Cambridge
Earliella	Saprotroph	Wood Saprotroph	Highly Probable	Polyporoid	White Rot	NULL	Gilbertson RL, Ryvarden L. 1987-1987. North American Polypores. Fungiflora, Oslo
Induratia	Saprotroph	Undefined Saprotroph	Probable	NULL	NULL	NULL	Tedersoo L, et al. 2014. Science 346:1256688
Efibulobasidium	Symbiotroph	Ectomycorrhizal	Possible	NULL	NULL	NULL	Rinaldi AC, et al. 2008. Fungal Diversity 33:1-45 (ECM); Tedersoo L, et al. 2010. Mycorrhiza 20:217-263 (not ECM)
Tylopilus	Symbiotroph	Ectomycorrhizal	Highly Probable	Boletoid	NULL	NULL	Rinaldi AC, et al. 2008. Fungal Diversity 33:1-45; Tedersoo L, et al. 2010. Mycorrhiza 20:217-263; http://mycorrhizas.info/ecmf.html
Bifiguratus	Saprotroph-Symbiotroph	Endophyte-Soil Saprotroph	Probable	Microfungus-Yeast	NULL	NULL	Torres-Cruz J, et al. 2017. Mycologia 109:363-378
Tolypocladium	Pathotroph-Symbiotroph	Animal Pathogen-Clavicipitaceous Endophyte-Fungal Parasite	Possible	NULL	NULL	Endophyte detection method-culture (Gazis et al. 2014)	Gazis R, et al. 2014. Mycologia 106:1090-105; Tedersoo L, et al. 2014. Science 346:1256688; Quant CA. 2014. IMA Fungus. 5: 121-134
Clavulinopsis	Saprotroph	Undefined Saprotroph	Probable	Clavarioid	NULL	NULL	Rinaldi AC, et al. 2008. Fungal Diversity 33:1-45; Tedersoo L, et al. 2010. Mycorrhiza 20:217-263; http://mycorrhizas.info/ecmf.html
Dioszegia	Saprotroph	Undefined Saprotroph	Probable	Yeast	NULL	The Dioszegia subclade sensu Inacio (Inacio et al. 20015) is characterized by orange-yellow or orange to deep orange colonies. Isolated from plant leaves and soil.	Takashima M, et al. 2011 International Journal of Systematic and Evolutionary Microbiology 61:1736-1739
Resinicium	Saprotroph	Undefined Saprotroph	Probable	Corticioid	White Rot	NULL	Tedersoo L, et al. 2014. Science 346:1256688
Panaeolus	Saprotroph	Dung Saprotroph	Probable	Agaricoid	NULL	NULL	Grgurinovic CA, Simpson JA. 2001. Fungal Diversity 8:97-127
Tubeufia	Saprotroph	Undefined Saprotroph	Probable	NULL	NULL	NULL	Tedersoo L, et al. 2014. Science 346:1256688
Fusidium	Saprotroph	Undefined Saprotroph	Probable	NULL	NULL	NULL	Tedersoo L, et al. 2014. Science 346:1256688
Edenia	Pathotroph	Plant Pathogen	Probable	NULL	NULL	NULL	Tedersoo L, et al. 2014. Science 346:1256688
Ochroconis	Saprotroph	Undefined Saprotroph	Probable	NULL	NULL	NULL	Tedersoo L, et al. 2014. Science 346:1256688
Exobasidium	Pathotroph	Plant Pathogen	Probable	NULL	NULL	NULL	Tedersoo L, et al. 2014. Science 346:1256688
Melanconiella	Saprotroph	Undefined Saprotroph	Probable	Microfungus	NULL	NULL	Tedersoo L, et al. 2014. Science 346:1256688
Arthrobotrys	Saprotroph	Undefined Saprotroph	Probable	NULL	NULL	NULL	Tedersoo L, et al. 2014. Science 346:1256688
Ceratobasidiaceae	Pathotroph-Saprotroph-Symbiotroph	Endomycorrhizal-Plant Pathogen-Undefined Saprotroph	Possible	Microfungus	NULL	Best known as plant pathogens, but also saprobic. Species are endomycorrhizal with a wide range of plant roots - especially of Orchidaceae but also even bryophytes (Cannon & Kirk 2007)	Cannon PF, Kirk PM. 2007. Fungal Families of the World. CAB International, Cambridge
Phaeoacremonium	Pathotroph	Plant Pathogen	Probable	NULL	NULL	NULL	Tedersoo L, et al. 2014. Science 346:1256688
Nectriella	Saprotroph	Undefined Saprotroph	Probable	NULL	NULL	NULL	Tedersoo L, et al. 2014. Science 346:1256688
Fonsecaea	Saprotroph	Undefined Saprotroph	Probable	Facultative Yeast	NULL	NULL	Tedersoo L, et al. 2014. Science 346:1256688
Gymnopilus	Saprotroph	Wood Saprotroph	Probable	NULL	White Rot	NULL	Tedersoo L, et al. 2014. Science 346:1256688
Leptoxyphium	Saprotroph	Undefined Saprotroph	Probable	Microfungus	NULL	NULL	Tedersoo L, et al. 2014. Science 346:1256688
Scedosporium	Saprotroph	Undefined Saprotroph	Probable	NULL	NULL	NULL	Tedersoo L, et al. 2014. Science 346:1256688
Lactifluus	Symbiotroph	Ectomycorrhizal	Highly Probable	Agaricoid	NULL	NULL	List compiled by Sara Branco with input from Nhu Nguyen and Else Vellinga
Hymenagaricus	Saprotroph	Undefined Saprotroph	Probable	NULL	NULL	NULL	Tedersoo L, et al. 2014. Science 346:1256688
Diversispora	Symbiotroph	Arbuscular Mycorrhizal	Highly Probable	NULL	NULL	NULL	Redecker D, et al. 2013. Mycorrhiza 23:515-531
Ceriporia	Saprotroph	Wood Saprotroph	Highly Probable	Corticioid	White Rot	NULL	Tedersoo L, et al. 2014. Science 346:1256688
Pterulicium	Saprotroph	Undefined Saprotroph	Probable	NULL	NULL	NULL	Tedersoo L, et al. 2014. Science 346:1256688
Ustilaginoidea	Pathotroph-Symbiotroph	Clavicipitaceous Endophyte-Plant Pathogen	Possible	NULL	NULL	NULL	Lane GA, et al. 2000. In: Microbial Endophytes. Eds.: Bacon CW, White Jr. JF. Marcel Dekker, New York; http://www.apsnet.org/publications/commonnames/Pages/default.aspx
Spadicoides	Saprotroph	Undefined Saprotroph	Probable	NULL	NULL	NULL	Tedersoo L, et al. 2014. Science 346:1256688 (doi:10.1126/science.1256688)
Entolomataceae	Pathotroph-Saprotroph-Symbiotroph	Ectomycorrhizal-Fungal Parasite-Soil Saprotroph-Undefined Saprotroph	Possible	Agaricoid	NULL	Saprobic or ectomycorrhizal, in both broadleaved and coniferous forests; a few species associated with other substrata such as dung and mosses (Cannon & Kirk 2007)	Cannon PF, Kirk PM. 2007. Fungal Families of the World. CAB International, Cambridge; List compiled by John Plischke III (http://home.comcast.net/~grifola/fungionfungi.pdf)
Erythrobasidium	Saprotroph	Undefined Saprotroph	Possible	Yeast	NULL	NULL	Sugiyama J, Hamamoto M. 1998. The Yeasts 4:654-655 (https://doi.org/10.1016/B978-044481312-1/50086-1)
Bannoa	Saprotroph	Saprotrophic	Possible	Yeast	NULL	Symbiotroph isolated from dead leaves (Hamamoto et al. 2002)	Hamamoto M, et al. 2002. Evolutionary Microbiology 52:1023-1032
Staphylotrichum	Saprotroph	Undefined Saprotroph	Probable	NULL	NULL	NULL	Tedersoo L, et al. 2014. Science 346:1256688
Amphibambusa	Saprotroph	Plant Saprotroph	Highly Probable	Microfungus	NULL	On dead culm of bamboo (Liu et al. 2015)	Liu JK, et al. 2015. Fungal Diversity 72:1-197
Psilocybe	Saprotroph	Undefined Saprotroph	Probable	Agaricoid	Poisonous	NULL	Tedersoo L, et al. 2014. Science 346:1256688
Curvibasidium	Saprotroph	Undefined Saprotroph	Possible	Microfungus	NULL	NULL	Sampaio JP, et al. 2004. International Journal of Systematic and Evolutionary Microbiology 54:1401-1407 (https://doi.org/10.1099/ijs.0.03037-0)
Tremellodendron	Symbiotroph	Ectomycorrhizal	Highly Probable	Clavarioid	NULL	NULL	Rinaldi AC, et al. 2008. Fungal Diversity 33:1-45; Tedersoo L, et al. 2010. Mycorrhiza 20:217-263
Phylloporia	Saprotroph	Wood Saprotroph	Highly Probable	Polyporoid	White Rot	NULL	Gilbertson RL, Ryvarden L. 1987-1987. North American Polypores. Fungiflora, Oslo
Uwebraunia	Saprotroph	Undefined Saprotroph	Probable	NULL	NULL	NULL	Tedersoo L, et al. 2014. Science 346:1256688 (doi:10.1126/science.1256688)
Meripilaceae	Pathotroph-Saprotroph	Plant Pathogen-Undefined Saprotroph	Probable	Polyporoid	NULL	Saprobic or parasitic on hardwood trees, often growing from buried roots and causing white rot (Cannon & Kirk 2007)	Cannon PF, Kirk PM. 2007. Fungal Families of the World. CAB International, Cambridge
Phomatospora	Saprotroph	Dung Saprotroph	Highly Probable	Microfungus	NULL	NULL	Richardson MJ. 1972. Transactions of the British Mycological Society 58:37-48
Hymenochaetaceae	Saprotroph-Symbiotroph	Ectomycorrhizal-Wood Saprotroph	Probable	Corticioid-Polyporoid	NULL	Lignicolous, causing white rots, rarely ectomycorrhizal (Cannon & Kirk 2007)	Cannon PF, Kirk PM. 2007. Fungal Families of the World. CAB International, Cambridge
Astraeus	Symbiotroph	Ectomycorrhizal	Highly Probable	Gasteroid	NULL	Common name - earthstar	Rinaldi AC, et al. 2008. Fungal Diversity 33:1-45; Tedersoo L, et al. 2010. Mycorrhiza 20:217-263; http://mycorrhizas.info/ecmf.html
Alanphillipsia	Symbiotroph	Endophyte	Probable	Microfungus	NULL	Endophyte isolated fom from Aloe (Crous et al. 2014)	Crous PW, et al. 2014. Persoonia 33:212-289
Schizophyllum	Saprotroph	Wood Saprotroph	Highly Probable	NULL	White Rot	NULL	Ahmada SS, Miles PG. 1970. Genetical Research 15:19-28
Pochonia	Pathotroph	Animal Pathogen	Probable	NULL	NULL	NULL	Tedersoo L, et al. 2014. Science 346:1256688
Crepidotus	Saprotroph	Wood Saprotroph	Highly Probable	Agaricoid	NULL	NULL	Grgurinovic CA, Simpson JA. 2001. Fungal Diversity 8:97-127; Aime MC, et al. 2005. American Journal of Botany 92:74-82; Tedersoo L, et al. 2014. Science 346:1256688
Russulaceae	Symbiotroph	Ectomycorrhizal	Probable	Agaricoid-Corticioid-Gasteroid-Secotioid	NULL	The genera Lactarius, Lactifluus, Multifurca and Russula form a mutualistic ectomycorrhizal root symbiosis with trees and shrubs, while the corticioid species in Boidinia, Gloeopeniophorella, and Pseudoxenasma are saprotrophic, wood-degrading fungi.	Larsson E, K-H Larsson. 2003. Mycologia 95:1037-1065
Rhizoctonia	Saprotroph-Pathotroph-Symbiotroph	Orchid Mycorrhizal-Plant Pathogen-Wood Saprotroph	Probable	NULL	Soft Rot	Only symbiotic (perhaps leaning parasitic) in special cases with orchids, otherwise typically a plant pathogen.	Seehann G, et al. 1975. List of Fungi in Soft-Rot Tissue Tests. Institute fur Holzbiologie und Holzschutz, Bundesforschungsanstalt fur Forst - und Holzwirtshaft, Hamburg - Lohbrugge, Germany; Costa IPMW, et al. 2012. Mycotaxon 119:26; Tedersoo L, et al. 2014. Science 346:1256688; List compiled by Sara Branco with input from Nhu Nguyen and Else Vellinga; http://www.apsnet.org/publications/commonna…
Hymenochaete	Saprotroph	Undefined Saprotroph	Probable	Corticioid	White Rot	NULL	Tedersoo L, et al. 2014. Science 346:1256688
Annulatascaceae	Saprotroph	Wood Saprotroph	Probable	NULL	NULL	Saprobe in rotten wood, often in freshwater habitats (Cannon & Kirk 2007)	Cannon PF, Kirk PM. 2007. Fungal Families of the World. CAB International, Cambridge
Rinodina	Symbiotroph	Lichenized	Highly Probable	Thallus	NULL	NULL	Esslinger TL. 2014. North Dakota State University (http://www.ndsu.edu/pubweb/~esslinge/chcklst/chcklst7.htm)
Polyporaceae	Saprotroph	Wood Saprotroph	Probable	Polyporoid	Brown Rot-White Rot	Lignicolous, causing brown or white rot, mostly of broadleaved trees (Cannon & Kirk 2007)	Cannon PF, Kirk PM. 2007. Fungal Families of the World. CAB International, Cambridge
Porostereum	Saprotroph	Undefined Saprotroph	Probable	Corticioid	White Rot	NULL	Tedersoo L, et al. 2014. Science 346:1256688
Helicosporium	Saprotroph	Undefined Saprotroph	Probable	NULL	NULL	NULL	Tedersoo L, et al. 2014. Science 346:1256688
Thelephoraceae	Saprotroph-Symbiotroph	Ectomycorrhizal-Undefined Saprotroph	Probable	Clavarioid	NULL	On the ground, on soil, a few on wood. At least some speices ectomycorrhizal (Cannon & Kirk 2007)	Cannon PF, Kirk PM. 2007. Fungal Families of the World. CAB International, Cambridge
Blakeslea	Saprotroph	Undefined Saprotroph	Probable	NULL	NULL	NULL	Tedersoo L, et al. 2014. Science 346:1256688
Rectipilus	Saprotroph	Undefined Saprotroph	Probable	NULL	NULL	NULL	Tedersoo L, et al. 2014. Science 346:1256688
Boletinellus	Saprotroph-Symbiotroph	Animal Associated Biotroph-Root Associate Biotroph	Probable	Boletoid	Brown Rot	Some species used to be known as Gyrodon.	Tedersoo L, et al. 2014. Science 346:1256688
Conocybe	Saprotroph	Undefined Saprotroph	Probable	NULL	NULL	NULL	Tedersoo L, et al. 2014. Science 346:1256688
Tympanis	Saprotroph	Undefined Saprotroph	Probable	NULL	NULL	NULL	Tedersoo L, et al. 2014. Science 346:1256688 (doi:10.1126/science.1256688)
Pleurotheciella	Saprotroph	Undefined Saprotroph	Probable	NULL	NULL	NULL	Tedersoo L, et al. 2014. Science 346:1256688
Dactylella	Saprotroph	Undefined Saprotroph	Probable	NULL	NULL	NULL	Tedersoo L, et al. 2014. Science 346:1256688
Pyronemataceae	Saprotroph-Symbiotroph	Dung Saprotroph-Ectomycorrhizal-Soil Saprotroph-Wood Saprotroph	Possible	Gasteroid-Pezizoid	NULL	Saprobic on soil, dung or rotten wood or mycorrhizal, some species hypogeous, others associated with fire sites (Cannon & Kirk 2007)	Cannon PF, Kirk PM. 2007. Fungal Families of the World. CAB International, Cambridge
Dothideaceae	Pathotroph-Saprotroph-Symbiotroph	Endophyte-Plant Pathogen-Undefined Saprotroph	Possible	Microfungus	NULL	Biotrophic, necrotrophic or saprobic on plant tissue (Cannon & Kirk 2017)	Cannon PF, Kirk PM. 2007. Fungal Families of the World. CAB International, Cambridge
Clavariaceae	Saprotroph-Symbiotroph	Lichenized-Undefined Saprotroph	Probable	Clavarioid	NULL	Most species are presumed saprobic on the ground or rotten wood, but many Multiclavula species are lichenized with green algae (Cannon & Kirk 2007)	Cannon PF, Kirk PM. 2007. Fungal Families of the World. CAB International, Cambridge
Cephalothecaceae	Saprotroph	Fungal Parasite-Wood Saprotroph	Probable	Microfungus	NULL	Typically saprobic, fruiting on very rotten wood or other fungi (Cannon & Kirk 2007)	Cannon PF, Kirk PM. 2007. Fungal Families of the World. CAB International, Cambridge
Phanerochaete	Saprotroph	Wood Saprotroph	Highly Probable	Corticioid	White Rot	NULL	Glenn JK, et al. 1983. Biochemical and Biophysical Research Communications 114:1077-1083
Clavispora	Pathotroph	Animal Pathogen	Probable	NULL	NULL	NULL	Laszlo I, Meyer W. 2015. Microbiology Australia 36:45-48; Laszlo I, et al. 2015. Medical Mycology 53:313-37
Daedaleopsis	Saprotroph	Wood Saprotroph	Highly Probable	Polyporoid	White Rot	NULL	Gilbertson RL, Ryvarden L. 1987-1987. North American Polypores. Fungiflora, Oslo
Debaryomyces	Saprotroph	Undefined Saprotroph	Highly Probable	Yeast	NULL	NULL	Kurtzman CP, et al. (eds.) 2011. The Yeasts, a Taxonomic Study. Fifth Edition. Vols 1-3. Elsevier, San Diego
Eichleriella	Saprotroph	Undefined Saprotroph	Probable	NULL	NULL	NULL	Tedersoo L, et al. 2014. Science 346:1256688
Oxyporus	Saprotroph	Wood Saprotroph	Highly Probable	Corticioid	Brown Rot	NULL	Gilbertson RL, Ryvarden L. 1987-1987. North American Polypores. Fungiflora, Oslo
Pisolithus	Symbiotroph	Ectomycorrhizal	Highly Probable	Gasteroid	NULL	NULL	Rinaldi AC, et al. 2008. Fungal Diversity 33:1-45; Tedersoo L, et al. 2010. Mycorrhiza 20:217-263; http://mycorrhizas.info/ecmf.html
Botrytis	Pathotroph-Saprotroph	NULL	Probable	Facultative Yeast-Microfungus	NULL	NULL	Kurtzman CP, et al. (eds.) 2011. The Yeasts, a Taxonomic Study. Fifth Edition. Vols 1-3. Elsevier, San Diego
Ophiocordyceps	Pathotroph-Symbiotroph	Animal Pathogen-Endophyte	Probable	Microfungus	NULL	...contains about 140 species that grow on insects (Kirk et al. 2008)	Kirk PM et al. 2008. Dictionary of the Fungi. Tenth Edition. CAB International, Wallingford; Costa IPMW, et al. 2012. Mycotaxon 119:26; Tedersoo L, et al. 2014. Science 346:1256688
Hodophilus	Saprotroph	Undefined Saprotroph	Probable	NULL	NULL	NULL	Tedersoo L, et al. 2014. Science 346:1256688
Lyophyllaceae	Pathotroph-Saprotroph-Symbiotroph	Ectomycorrhizal-Fungal Pathogen-Undefined Saprotroph	Possible	Agaricoid	NULL	NULL	Kirk PM, Cannon PF, Minter DW, Stalpers JA 2008. Dictionary of the Fungi, 10th Ed. CAB International: Wallingford
Lecanora	Symbiotroph	Lichenized	Highly Probable	Thallus	NULL	NULL	Esslinger TL. 2014. North Dakota State University (http://www.ndsu.edu/pubweb/~esslinge/chcklst/chcklst7.htm)
Hyaloscyphaceae	Saprotroph	Plant Saprotroph-Wood Saprotroph	Probable	Microfungus	NULL	Saprobic on woody and herbaceous material (Cannon & Kirk 2007)	Cannon PF, Kirk PM. 2007. Fungal Families of the World. CAB International, Cambridge
Meliniomyces	Saprotroph-Symbiotroph	Ectomycorrhizal-Endophyte-Ericoid Mycorrhizal-Litter Saprotroph-Orchid Mycorrhizal	Probable	Dark Septate Endophyte	NULL	NULL	Tedersoo L, et al. 2014. Science 346:1256688
Leohumicola	Saprotroph	Undefined Saprotroph	Probable	NULL	NULL	NULL	Tedersoo L, et al. 2014. Science 346:1256688
Calvatia	Saprotroph	Soil Saprotroph	Probable	Gasteroid	NULL	Common name - puffball	Grgurinovic CA, Simpson JA. 2001. Fungal Diversity 8:97-127; Tedersoo L, et al. 2014. Science 346:1256688
Sporidiobolaceae	Pathotroph-Saprotroph	Animal Pathogen-Undefined Saprotroph	Probable	Microfungus	NULL	Saprobic, found in a wide range of habitats and especially in aquatic systems. Some of the red yeasts in this family are widely encountered spoilage organisms and opportunistic human pathogens (Cannon & Kirk 2007)	Cannon PF, Kirk PM. 2007. Fungal Families of the World. CAB International, Cambridge
Hyphoderma	Saprotroph	Undefined Saprotroph	Probable	Corticioid	White Rot	NULL	Tedersoo L, et al. 2014. Science 346:1256688
Pluteus	Pathotroph-Saprotroph	Bryophyte Parasite-Litter Saprotroph-Wood Saprotroph	Probable	Agaricoid	White Rot	NULL	Grgurinovic CA, Simpson JA. 2001. Fungal Diversity 8:97-127; James TY, et al. 2006. Nature 443:818-822; Tedersoo L, et al. 2014. Science 346:1256688
Phylloporus	Symbiotroph	Ectomycorrhizal	Highly Probable	NULL	NULL	NULL	Rinaldi AC, et al. 2008. Fungal Diversity 33:1-45; Tedersoo L, et al. 2010. Mycorrhiza 20:217-263; http://mycorrhizas.info/ecmf.html
Camarophyllopsis	Saprotroph	Soil Saprotroph	Probable	Agaricoid	NULL	Unpleasant odor	Herink J. 1958. Sborn?-k Severocesk??ho Musea 1:53-86
Mycoaciella	Saprotroph	Undefined Saprotroph	Probable	NULL	White Rot	NULL	Tedersoo L, et al. 2014. Science 346:1256688
Buckleyzyma	Saprotroph	Undefined Saprotroph	Probable	Yeast	NULL	NULL	Wang QM, et al. 2015. Studies in Mycology 81:149-189 (https://doi.org/10.1016/j.simyco.2015.12.002)
Sebacinaceae	Symbiotroph	Ectomycorrhizal	Probable	Coralloid	NULL	Terrestrial forming mycorrhizas with a wide range of plants including orchids, Ericaceae and liverworts as well as ectomycorrhizas with conifers and angiosperm trees (Cannon & Kirk 2007)	Cannon PF, Kirk PM. 2007. Fungal Families of the World. CAB International, Cambridge
Sistotrema	Saprotroph-Symbiotroph	Ectomycorrhizal-Wood Saprotroph	Possible	Corticioid	White Rot	NULL	Gilbertson RL, Ryvarden L. 1987-1987. North American Polypores. Fungiflora, Oslo; Rinaldi AC, et al. 2008. Fungal Diversity 33:1-45 (ECM/not ECM).; Tedersoo L, et al. 2010. Mycorrhiza 20:217-263 pro parte.; http://mycorrhizas.info/ecmf.html (ECM/not ECM).
Rosellinia	Saprotroph	Undefined Saprotroph	Probable	NULL	NULL	NULL	Tedersoo L, et al. 2014. Science 346:1256688
Leucocoprinus	Saprotroph	Undefined Saprotroph	Probable	NULL	NULL	NULL	Tedersoo L, et al. 2014. Science 346:1256688
Leptonia	Saprotroph	Undefined Saprotroph	Probable	Agaricoid	NULL	NULL	Tedersoo L, et al. 2014. Science 346:1256688
Hansfordia	Saprotroph	Undefined Saprotroph	Probable	NULL	NULL	NULL	Tedersoo L, et al. 2014. Science 346:1256688
Geastraceae	Saprotroph	Undefined Saprotroph	Probable	Gasteroid	NULL	Common name - earthstar; Terrestrial, rarely on wood or coprophilous. Most species are presumed saprobes, but at least some may be ectomycorrhizal (Cannon & Kirk 2007)	Cannon PF, Kirk PM. 2007. Fungal Families of the World. CAB International, Cambridge
Fuscoporia	Saprotroph	Undefined Saprotroph	Probable	Polyporoid	White Rot	NULL	Tedersoo L, et al. 2014. Science 346:1256688
Apiotrichum	Saprotroph	Soil Saprotroph	Possible	Microfungus	NULL	From forest soil (Calduch et al. 2002)	Calduch M, et al. 2002. Mycologia 94:355-361
Gliophorus	Saprotroph-Symbiotroph	Undefined Saprotroph-Undefined Symbiotroph	Highly Probable	Agaricoid	NULL	Previously classified as Hygrocybe; carbon signature suggests biotrophy with bryophytes, grasses, or understory plants	Lodge J. et al. 2014. Fungal Diversity 64:1-99; Lodge J. 2014. Omphalina 5:2-6; Seitzman BH, et al. 2011. Mycologia 103:280-290.
Chaetospermum	Saprotroph	Undefined Saprotroph	Probable	Microfungus	NULL	NULL	Tangthirasunun N, et al. 2014. Phytotaxa 175:061-072 (http://doi.org/10.11646/phytotaxa.175.2.1)
Delicatula	Saprotroph	Undefined Saprotroph	Possible	Agaricoid	NULL	NULL	Fayod MV. 1889. Annales des Sciences Naturelles, Botanique 9:313
Blumeria	Pathotroph	Plant Pathogen	Probable	Microfungus	NULL	NULL	Tedersoo L, et al. 2014. Science 346:1256688
Hypholoma	Saprotroph	Undefined Saprotroph	Probable	Agaricoid	White Rot	NULL	Tedersoo L, et al. 2014. Science 346:1256688
Boletaceae	Pathotroph-Saprotroph-Symbiotroph	Ectomycorrhizal-Fungal Parasite-Plant Saprotroph-Wood Saprotroph	Probable	Boletoid	NULL	Most species form ectomycorrhizal associations with gymnosperm or angiosperm trees. Some are saprobes on decaying wood and leaf litter, a few are parasitic on other fungi (Cannon & Kirk 2007)	Cannon PF, Kirk PM. 2007. Fungal Families of the World. CAB International, Cambridge
Amphisphaeria	Pathotroph-Saprotroph	Plant Pathogen-Wood Saprotroph	Possible	Microfungus	NULL	On dead wood (Calduch et al. 2002)	Calduch M, et al. 2002. Mycologia 94:355-361
Botryobasidium	Saprotroph	Undefined Saprotroph	Probable	Corticioid	White Rot	NULL	Tedersoo L, et al. 2014. Science 346:1256688
Dermoloma	Saprotroph	Undefined Saprotroph	Probable	NULL	NULL	NULL	Tedersoo L, et al. 2014. Science 346:1256688
Hyaloscypha	Saprotroph	Undefined Saprotroph	Probable	NULL	NULL	NULL	Tedersoo L, et al. 2014. Science 346:1256688
